# Supplementary material for: ﻿Seven new species of Tetranemertes Chernyshev, 1992 (Monostilifera, Hoplonemertea, Nemertea) from the Caribbean Sea, western Pacific, and Arabian Sea, and revision of the genus
Source: Zookeys. 2023 Oct 5;1181:167–200. doi: 10.3897/zookeys.1181.109521 (PMC10570821; doi:10.3897/zookeys.1181.109521)
Supplement: XML Treatment for Tetranemertes [file zookeys.1181.109521-treatment1.xml]

<!DOCTYPE tp:taxon-treatment
  PUBLIC "-//TaxonX//DTD Taxonomic Treatment Publishing DTD v0 20100105//EN" "tax-treatment-NSO.dtd">
<tp:taxon-treatment xmlns:tp="http://www.plazi.org/taxpub"><tp:treatment-meta><kwd-group><label>Taxon classification</label><kwd>
                <named-content content-type="kingdom">Animalia</named-content>
              </kwd><kwd>
                <named-content content-type="order">Monostilifera</named-content>
              </kwd><kwd>
                <named-content content-type="family">Oerstediidae</named-content>
              </kwd></kwd-group><mixed-citation publication-type="journal"><person-group><name><surname>Cherneva</surname><given-names>Irina</given-names></name><name><surname>Ellison</surname><given-names>Christina I.</given-names></name><name><surname>Zattara</surname><given-names>Eduardo E.</given-names></name><name><surname>Norenburg</surname><given-names>Jon L.</given-names></name><name><surname>Schwartz</surname><given-names>Megan L.</given-names></name><name><surname>Junoy</surname><given-names>Juan</given-names></name><name><surname>Maslakova</surname><given-names>Svetlana A.</given-names></name></person-group><article-title>﻿Seven new species of <italic><tp:taxon-name><tp:taxon-name-part taxon-name-part-type="genus" reg="Tetranemertes">Tetranemertes</tp:taxon-name-part></tp:taxon-name></italic> Chernyshev, 1992 (<tp:taxon-name><tp:taxon-name-part taxon-name-part-type="order">Monostilifera</tp:taxon-name-part></tp:taxon-name>, <tp:taxon-name><tp:taxon-name-part taxon-name-part-type="subclass">Hoplonemertea</tp:taxon-name-part></tp:taxon-name>, <tp:taxon-name><tp:taxon-name-part taxon-name-part-type="phylum">Nemertea</tp:taxon-name-part></tp:taxon-name>) from the Caribbean Sea, western Pacific, and Arabian Sea, and revision of the genus</article-title><source>Zookeys</source><day>05</day><month>10</month><year>2023</year><volume>1181</volume><fpage>167</fpage><lpage>200</lpage><pub-id pub-id-type="doi">10.3897/zookeys.1181.109521</pub-id></mixed-citation></tp:treatment-meta><tp:nomenclature><label>﻿Genus</label><tp:taxon-name>
              <object-id xmlns:xlink="http://www.w3.org/1999/xlink" content-type="arpha" xlink:type="simple">9D5E1839-F18C-509D-A327-0C683E4B25BE</object-id>
              <tp:taxon-name-part taxon-name-part-type="genus" reg="Tetranemertes">Tetranemertes</tp:taxon-name-part>
            </tp:taxon-name><tp:taxon-authority>Chernyshev, 1992</tp:taxon-authority></tp:nomenclature><tp:treatment-sec sec-type="type species" id="SECID0EPDDI"><title>Type species.</title><p><italic><tp:taxon-name><tp:taxon-name-part taxon-name-part-type="genus" reg="Tetranemertes">Tetranemertes</tp:taxon-name-part><tp:taxon-name-part taxon-name-part-type="species" reg="antonina">antonina</tp:taxon-name-part></tp:taxon-name></italic> (Quatrefages, 1846), by monotypy.</p></tp:treatment-sec><tp:treatment-sec sec-type="diagnosis" id="SECID0EAEDI"><title>Diagnosis.</title><p>Body long and thin, thread-like; head not demarcated from body; numerous ocelli arranged in four longitudinal rows (two on each side of head, the two rows almost on top of one another); cerebral organs small, located far in front of brain; a pair of shallow oblique or transverse cerebral organ furrows restricted to ventral and lateral surfaces, fused mid-ventrally forming a single furrow; cerebral commissures unusually short and wide; lateral nerve cords with a single fibrous core; longitudinal musculature anteriorly divided by a layer of connective tissue, only the inner layer contributes to proboscis insertion, i.e. precerebral septum lacking; rhynchocoel between 1/5 and 1/3 of body length; proboscis short and thin, with a neural sheath rather than distinct proboscis nerves; anterior proboscis very short, stylets located very close to head, often within a few millimeters of cerebral ganglia. The seven new species described below, as well as <italic><tp:taxon-name><tp:taxon-name-part taxon-name-part-type="genus" reg="Tetranemertes">Tetranemertes</tp:taxon-name-part><tp:taxon-name-part taxon-name-part-type="species" reg="rubrolineata">rubrolineata</tp:taxon-name-part></tp:taxon-name></italic>, possess an unusual character of having the central stylet’s basis posteriorly slightly bilobed to deeply forked in fully grown individuals.</p></tp:treatment-sec><tp:treatment-sec sec-type="Composition" id="SECID0EREDI"><title>Composition.</title><p>The genus includes ten described species: <italic><tp:taxon-name><tp:taxon-name-part taxon-name-part-type="genus" reg="Tetranemertes">Tetranemertes</tp:taxon-name-part><tp:taxon-name-part taxon-name-part-type="species" reg="antonina">antonina</tp:taxon-name-part></tp:taxon-name></italic> (Quatrefages, 1846), <italic><tp:taxon-name><tp:taxon-name-part taxon-name-part-type="genus" reg="Tetranemertes">T.</tp:taxon-name-part><tp:taxon-name-part taxon-name-part-type="species" reg="rubrolineata">rubrolineata</tp:taxon-name-part></tp:taxon-name></italic> (Kirsteuer, 1965), <italic><tp:taxon-name><tp:taxon-name-part taxon-name-part-type="genus" reg="Tetranemertes">T.</tp:taxon-name-part><tp:taxon-name-part taxon-name-part-type="species" reg="hermaphroditica">hermaphroditica</tp:taxon-name-part></tp:taxon-name></italic> (Gibson, 1982), <italic><tp:taxon-name><tp:taxon-name-part taxon-name-part-type="genus" reg="Tetranemertes">T.</tp:taxon-name-part><tp:taxon-name-part taxon-name-part-type="species" reg="bifrost">bifrost</tp:taxon-name-part></tp:taxon-name></italic> sp. nov., <italic><tp:taxon-name><tp:taxon-name-part taxon-name-part-type="genus" reg="Tetranemertes">T.</tp:taxon-name-part><tp:taxon-name-part taxon-name-part-type="species" reg="majinbuui">majinbuui</tp:taxon-name-part></tp:taxon-name></italic> sp. nov., <italic><tp:taxon-name><tp:taxon-name-part taxon-name-part-type="genus" reg="Tetranemertes">T.</tp:taxon-name-part><tp:taxon-name-part taxon-name-part-type="species" reg="pastafariensis">pastafariensis</tp:taxon-name-part></tp:taxon-name></italic> sp. nov., <italic><tp:taxon-name><tp:taxon-name-part taxon-name-part-type="genus" reg="Tetranemertes">T.</tp:taxon-name-part><tp:taxon-name-part taxon-name-part-type="species" reg="unistriata">unistriata</tp:taxon-name-part></tp:taxon-name></italic> sp. nov., <italic><tp:taxon-name><tp:taxon-name-part taxon-name-part-type="genus" reg="Tetranemertes">T.</tp:taxon-name-part><tp:taxon-name-part taxon-name-part-type="species" reg="ocelata">ocelata</tp:taxon-name-part></tp:taxon-name></italic> sp. nov., <italic><tp:taxon-name><tp:taxon-name-part taxon-name-part-type="genus" reg="Tetranemertes">T.</tp:taxon-name-part><tp:taxon-name-part taxon-name-part-type="species" reg="paulayi">paulayi</tp:taxon-name-part></tp:taxon-name></italic> sp. nov., <italic><tp:taxon-name><tp:taxon-name-part taxon-name-part-type="genus" reg="Tetranemertes">T.</tp:taxon-name-part><tp:taxon-name-part taxon-name-part-type="species" reg="arabica">arabica</tp:taxon-name-part></tp:taxon-name></italic> sp. nov., and one undescribed species (<italic><tp:taxon-name><tp:taxon-name-part taxon-name-part-type="genus" reg="Tetranemertes">Tetranemertes</tp:taxon-name-part></tp:taxon-name></italic> sp. ETP001). <italic><tp:taxon-name><tp:taxon-name-part taxon-name-part-type="genus" reg="Ommatoplea">Ommatoplea</tp:taxon-name-part><tp:taxon-name-part taxon-name-part-type="species" reg="ophiocephala">ophiocephala</tp:taxon-name-part></tp:taxon-name></italic> Schmarda, 1859 from South Africa, previously synonymized with <italic><tp:taxon-name><tp:taxon-name-part taxon-name-part-type="genus" reg="Tetranemertes">T.</tp:taxon-name-part><tp:taxon-name-part taxon-name-part-type="species" reg="antonina">antonina</tp:taxon-name-part></tp:taxon-name></italic> by <xref ref-type="bibr" rid="B7">Friedrich (1955)</xref>, is almost certainly a distinct species, most likely not related to <italic><tp:taxon-name><tp:taxon-name-part taxon-name-part-type="genus" reg="Tetranemertes">Tetranemertes</tp:taxon-name-part></tp:taxon-name></italic> (see Discussion).</p></tp:treatment-sec><tp:treatment-sec sec-type="distribution" id="SECID0ENJDI"><title>Geographic distribution.</title><p>Mediterranean Sea (Banyuls, Trieste, Sicily, Naples, Alborán Island, Almería, Strait of Gibraltar), Caribbean Sea (Bocas del Toro, Panamá; Carrie Bow Cay, Belize; Puerto Rico, USA), western Indian Ocean (Madagascar), Arabian Sea (Dhofar Governorate, Oman), Western Pacific (Heron Island, Australia and Honshu Island, Japan), Eastern Tropical Pacific (Panamá).</p></tp:treatment-sec><tp:treatment-sec sec-type="etymology" id="SECID0ESJDI"><title>Etymology.</title><p>The name refers to the number of times the genus <italic><tp:taxon-name><tp:taxon-name-part taxon-name-part-type="genus" reg="Nemertes">Nemertes</tp:taxon-name-part></tp:taxon-name></italic> was re-defined: <italic><tp:taxon-name><tp:taxon-name-part taxon-name-part-type="genus" reg="Nemertes">Nemertes</tp:taxon-name-part></tp:taxon-name></italic> Cuvier, 1817, <italic><tp:taxon-name><tp:taxon-name-part taxon-name-part-type="genus" reg="Nemertes">Nemertes</tp:taxon-name-part></tp:taxon-name></italic> Johnston, 1837, <italic><tp:taxon-name><tp:taxon-name-part taxon-name-part-type="genus" reg="Nemertes">Nemertes</tp:taxon-name-part></tp:taxon-name></italic> Friedrich, 1955, and <italic><tp:taxon-name><tp:taxon-name-part taxon-name-part-type="genus" reg="Nemertes">Nemertes</tp:taxon-name-part></tp:taxon-name></italic> Kirsteuer, 1974.</p></tp:treatment-sec><ref-list><ref id="B7"><mixed-citation xmlns:xlink="http://www.w3.org/1999/xlink" xlink:type="simple"><person-group><name name-style="western"><surname>Friedrich</surname><given-names>H</given-names></name></person-group> (<year>1955</year>) <article-title>Beiträge zur einer Synopsis der Gattungen der Nemertinen monostilifera nebst Beschtimmungsschlüssel.</article-title><source>Zeitschrift für Wissenschaftliche Zoologie</source><volume>158</volume>: <fpage>133</fpage>–<lpage>192</lpage>. [Contributions to a synopsis of the genera of monostiliferan nemerteans with an identification key] [in German]</mixed-citation></ref></ref-list></tp:taxon-treatment>
