# Supplementary material for: ﻿Seven new species of Tetranemertes Chernyshev, 1992 (Monostilifera, Hoplonemertea, Nemertea) from the Caribbean Sea, western Pacific, and Arabian Sea, and revision of the genus
Source: Zookeys. 2023 Oct 5;1181:167–200. doi: 10.3897/zookeys.1181.109521 (PMC10570821; doi:10.3897/zookeys.1181.109521)
Supplement: XML Treatment for Tetranemertes rubrolineata [file zookeys.1181.109521-treatment3.xml]

<!DOCTYPE tp:taxon-treatment
  PUBLIC "-//TaxonX//DTD Taxonomic Treatment Publishing DTD v0 20100105//EN" "tax-treatment-NSO.dtd">
<tp:taxon-treatment xmlns:tp="http://www.plazi.org/taxpub"><tp:treatment-meta><kwd-group><label>Taxon classification</label><kwd>
                <named-content content-type="kingdom">Animalia</named-content>
              </kwd><kwd>
                <named-content content-type="order">Monostilifera</named-content>
              </kwd><kwd>
                <named-content content-type="family">Oerstediidae</named-content>
              </kwd></kwd-group><mixed-citation publication-type="journal"><person-group><name><surname>Cherneva</surname><given-names>Irina</given-names></name><name><surname>Ellison</surname><given-names>Christina I.</given-names></name><name><surname>Zattara</surname><given-names>Eduardo E.</given-names></name><name><surname>Norenburg</surname><given-names>Jon L.</given-names></name><name><surname>Schwartz</surname><given-names>Megan L.</given-names></name><name><surname>Junoy</surname><given-names>Juan</given-names></name><name><surname>Maslakova</surname><given-names>Svetlana A.</given-names></name></person-group><article-title>﻿Seven new species of <italic><tp:taxon-name><tp:taxon-name-part taxon-name-part-type="genus" reg="Tetranemertes">Tetranemertes</tp:taxon-name-part></tp:taxon-name></italic> Chernyshev, 1992 (<tp:taxon-name><tp:taxon-name-part taxon-name-part-type="order">Monostilifera</tp:taxon-name-part></tp:taxon-name>, <tp:taxon-name><tp:taxon-name-part taxon-name-part-type="subclass">Hoplonemertea</tp:taxon-name-part></tp:taxon-name>, <tp:taxon-name><tp:taxon-name-part taxon-name-part-type="phylum">Nemertea</tp:taxon-name-part></tp:taxon-name>) from the Caribbean Sea, western Pacific, and Arabian Sea, and revision of the genus</article-title><source>Zookeys</source><day>05</day><month>10</month><year>2023</year><volume>1181</volume><fpage>167</fpage><lpage>200</lpage><pub-id pub-id-type="doi">10.3897/zookeys.1181.109521</pub-id></mixed-citation></tp:treatment-meta><tp:nomenclature><label>﻿</label><tp:taxon-name>
              <object-id xmlns:xlink="http://www.w3.org/1999/xlink" content-type="arpha" xlink:type="simple">B65DF9AE-2EF4-5824-9968-DBFF05D7DCF4</object-id>
              <tp:taxon-name-part taxon-name-part-type="genus" reg="Tetranemertes">Tetranemertes</tp:taxon-name-part>
              <tp:taxon-name-part taxon-name-part-type="species" reg="rubrolineata">rubrolineata</tp:taxon-name-part>
            </tp:taxon-name><tp:taxon-authority>(Kirsteuer, 1965)</tp:taxon-authority><xref ref-type="fig" rid="F3">Fig. 3</xref><tp:nomenclature-citation-list><tp:nomenclature-citation><tp:taxon-name>
                  <tp:taxon-name-part taxon-name-part-type="genus" reg="Nemertes">Nemertes</tp:taxon-name-part>
                  <tp:taxon-name-part taxon-name-part-type="species" reg="rubrolineata">rubrolineata</tp:taxon-name-part>
                </tp:taxon-name><comment>Kirsteuer, 1965: 316; <xref ref-type="bibr" rid="B8">Gibson 1982</xref>: 277.</comment></tp:nomenclature-citation></tp:nomenclature-citation-list></tp:nomenclature><tp:treatment-sec sec-type="material" id="SECID0EX2DI"><title>Material examined.</title><p>The holotype (in the form of histological sections on slides) deposited at the American Museum of Natural History in New York, USA (AMNH 276) was not examined, as external features and stylet characteristics are not discernible in this material. It is not possible to extract DNA from this material. SAM examined several live specimens from the Arabian Sea (Mirbat, Dhofar Governorate, Oman), which conform to the description of <italic><tp:taxon-name><tp:taxon-name-part taxon-name-part-type="genus" reg="Tetranemertes">T.</tp:taxon-name-part><tp:taxon-name-part taxon-name-part-type="species" reg="rubrolineata">rubrolineata</tp:taxon-name-part></tp:taxon-name></italic>. See Table <xref ref-type="table" rid="T1">1</xref> for specimen details and accession numbers, and Table <xref ref-type="table" rid="T2">2</xref> for collecting information.</p></tp:treatment-sec><tp:treatment-sec sec-type="diagnosis" id="SECID0EQ3DI"><title>Diagnosis.</title><p>Body color of living specimens (white or yellowish, with a single, longitudinal, wine-red, dorsal stripe) distinguishes <italic><tp:taxon-name><tp:taxon-name-part taxon-name-part-type="genus" reg="Tetranemertes">T.</tp:taxon-name-part><tp:taxon-name-part taxon-name-part-type="species" reg="rubrolineata">rubrolineata</tp:taxon-name-part></tp:taxon-name></italic> from all other described species of the genus except <italic><tp:taxon-name><tp:taxon-name-part taxon-name-part-type="genus" reg="Tetranemertes">T.</tp:taxon-name-part><tp:taxon-name-part taxon-name-part-type="species" reg="unistriata">unistriata</tp:taxon-name-part></tp:taxon-name></italic> sp. nov. (a look-alike described below). Basis of central stylet thick and bilobed posteriorly (<xref ref-type="bibr" rid="B19">Kirsteuer 1965</xref>: fig. 17), twice as long as stylet. DNA sequence data (or tissue for molecular analysis) are not available for <italic><tp:taxon-name><tp:taxon-name-part taxon-name-part-type="genus" reg="Tetranemertes">T.</tp:taxon-name-part><tp:taxon-name-part taxon-name-part-type="species" reg="rubrolineata">rubrolineata</tp:taxon-name-part></tp:taxon-name></italic> from the type locality (Madagascar) but are available for material from Oman that we consider potentially conspecific.</p></tp:treatment-sec><tp:treatment-sec sec-type="habitat" id="SECID0E24DI"><title>Habitat.</title><p>At the type locality (Madagascar) relatively common on <italic><tp:taxon-name><tp:taxon-name-part taxon-name-part-type="genus" reg="Acropora">Acropora</tp:taxon-name-part><tp:taxon-name-part taxon-name-part-type="species" reg="cytherea">cytherea</tp:taxon-name-part></tp:taxon-name></italic> (Dana, 1846) (syn. <italic><tp:taxon-name><tp:taxon-name-part taxon-name-part-type="genus" reg="Acropora">Acropora</tp:taxon-name-part><tp:taxon-name-part taxon-name-part-type="species" reg="corymbosa">corymbosa</tp:taxon-name-part></tp:taxon-name></italic>), <italic><tp:taxon-name><tp:taxon-name-part taxon-name-part-type="genus" reg="Acropora">Acropora</tp:taxon-name-part><tp:taxon-name-part taxon-name-part-type="species" reg="pharaonis">pharaonis</tp:taxon-name-part></tp:taxon-name></italic> (Milne Edwards, 1860), <italic><tp:taxon-name><tp:taxon-name-part taxon-name-part-type="genus" reg="Seriatopora">Seriatopora</tp:taxon-name-part><tp:taxon-name-part taxon-name-part-type="species" reg="hystrix">hystrix</tp:taxon-name-part></tp:taxon-name></italic> Dana, 1846 (syn. <italic><tp:taxon-name><tp:taxon-name-part taxon-name-part-type="genus" reg="Seriatopora">Seriatopora</tp:taxon-name-part><tp:taxon-name-part taxon-name-part-type="species" reg="angulata">angulata</tp:taxon-name-part></tp:taxon-name></italic>), and <italic><tp:taxon-name><tp:taxon-name-part taxon-name-part-type="genus" reg="Porites">Porites</tp:taxon-name-part><tp:taxon-name-part taxon-name-part-type="species" reg="nigrescens">nigrescens</tp:taxon-name-part></tp:taxon-name></italic> Dana, 1846. In southern Oman (Mirbat) among coral and shell rubble at 8–30 m depth.</p></tp:treatment-sec><tp:treatment-sec sec-type="distribution" id="SECID0EEAAK"><title>Geographic distribution.</title><p>Madagascar (Tanikely Island, Mozambique Channel), and Arabian Sea (southern Oman).</p></tp:treatment-sec><tp:treatment-sec sec-type="etymology" id="SECID0EJAAK"><title>Etymology.</title><p>The species epithet refers to the color pattern of living specimens, specifically the red, mid-dorsal, longitudinal stripe.</p></tp:treatment-sec><tp:treatment-sec sec-type="notes" id="SECID0EOAAK"><title>Notes.</title><p>SAM collected several specimens resembling <italic><tp:taxon-name><tp:taxon-name-part taxon-name-part-type="genus" reg="Tetranemertes">T.</tp:taxon-name-part><tp:taxon-name-part taxon-name-part-type="species" reg="rubrolineata">rubrolineata</tp:taxon-name-part></tp:taxon-name></italic> in southern Oman (vicinity of Mirbat) in January 2022 (Fig. <xref ref-type="fig" rid="F3">3</xref>). These individuals had stylets with helical sculpting and a posteriorly bilobed to deeply forked basis of central stylet (Fig. <xref ref-type="fig" rid="F3">3C</xref>) in larger individuals (3–4 cm long). The original description of <italic><tp:taxon-name><tp:taxon-name-part taxon-name-part-type="genus" reg="Tetranemertes">T.</tp:taxon-name-part><tp:taxon-name-part taxon-name-part-type="species" reg="rubrolineata">rubrolineata</tp:taxon-name-part></tp:taxon-name></italic> depicts a slightly bilobed basis, but does not mention sculpted stylets (perhaps the likely quality of the compound microscope in the primitive field conditions of Tanikely Island in 1959 would have made that observation difficult). Two smaller individuals (1–2 cm long) with an undersized proboscis and armature had a posteriorly rounded cylindrical basis, similar to that observed in the small individual of <italic><tp:taxon-name><tp:taxon-name-part taxon-name-part-type="genus" reg="Tetranemertes">T.</tp:taxon-name-part><tp:taxon-name-part taxon-name-part-type="species" reg="unistriata">unistriata</tp:taxon-name-part></tp:taxon-name></italic> sp. nov. from Oman.</p><fig id="F3" position="float" orientation="portrait"><object-id xmlns:xlink="http://www.w3.org/1999/xlink" content-type="doi" xlink:type="simple">10.3897/zookeys.1181.109521.figure3</object-id><object-id xmlns:xlink="http://www.w3.org/1999/xlink" content-type="arpha" xlink:type="simple">F9225785-785F-5012-B60D-685FF49BE21A</object-id><label>Figure 3.</label><caption><p><italic><tp:taxon-name><tp:taxon-name-part taxon-name-part-type="genus" reg="Tetranemertes">Tetranemertes</tp:taxon-name-part><tp:taxon-name-part taxon-name-part-type="species" reg="rubrolineata">rubrolineata</tp:taxon-name-part></tp:taxon-name></italic> from the Arabian Sea (Oman). Individual BOMAN-8038 <bold>A</bold> external appearance in life <bold>B</bold> head in transmitted light, showing number and distribution of ocelli, as well as ventral cephalic furrow (arrowheads) <bold>C</bold> stylet armature. Abbreviations: cg — cerebral ganglion, co — cerebral organ. Scale bars: 4 mm (<bold>A</bold>); 0.25 mm (<bold>B</bold>); 50 μm (<bold>C</bold>).</p></caption><graphic xmlns:xlink="http://www.w3.org/1999/xlink" xlink:href="zookeys-1181-167_article-109521__-g003.jpg" position="float" orientation="portrait" xlink:type="simple" id="oo_916923.jpg"><uri content-type="original_file" xlink:type="simple">https://binary.pensoft.net/fig/916923</uri></graphic></fig></tp:treatment-sec><tp:treatment-sec><!--Section generated to contain objects referenced in tp:taxon-treatment.--><table-wrap id="T1" position="float" orientation="portrait"><label>Table 1.</label><caption><p>Examined specimens of <italic><tp:taxon-name><tp:taxon-name-part taxon-name-part-type="genus" reg="Tetranemertes">Tetranemertes</tp:taxon-name-part></tp:taxon-name></italic> species. <named-content xmlns:xlink="http://www.w3.org/1999/xlink" content-type="dwc:institutional_code" xlink:title="National Museum of Natural History" xlink:href="http://grbio.org/institution/smithsonian-institution-national-museum-natural-history-0" xlink:type="simple">USNM</named-content> — National Museum of Natural History (Smithsonian Institution, USA), <named-content xmlns:xlink="http://www.w3.org/1999/xlink" content-type="dwc:institutional_code" xlink:title="Florida Museum of Natural History" xlink:href="http://grbio.org/institution/florida-museum-natural-history" xlink:type="simple">FLMNH</named-content> — Florida Museum of Natural History (University of Florida, USA). <abbrev xmlns:xlink="http://www.w3.org/1999/xlink" xlink:title="Oregon Institute of Marine Biology" id="ABBRID0EKFAE" xlink:type="simple">OIMB</abbrev> — Oregon Institute of Marine Biology (University of Oregon, USA). MCZ-IZ — Museum of Comparative Zoology, Invertebrate Zoology (Harvard University, USA). <named-content xmlns:xlink="http://www.w3.org/1999/xlink" content-type="dwc:institutional_code" xlink:title="Museo Nacional de Ciencias Naturales" xlink:href="http://grbio.org/institution/museo-nacional-de-ciencias-naturales" xlink:type="simple">MNCN</named-content> — Museo National de Ciencias Naturales (Madrid, Spain). N/A – not available.</p></caption><table id="TID0EBCAI" rules="all"><tbody><tr><th rowspan="1" colspan="1">Species</th><th rowspan="1" colspan="1">Field ID</th><th rowspan="1" colspan="1">Collecting site</th><th rowspan="1" colspan="1">BOLD Process ID</th><th rowspan="1" colspan="1">Storing Institution and ID</th><th rowspan="1" colspan="1">Tissue description</th><th rowspan="1" colspan="1">GenBank Accession</th></tr><tr><td rowspan="1" colspan="1">
                  <bold><italic><tp:taxon-name><tp:taxon-name-part taxon-name-part-type="genus" reg="Tetranemertes">T.</tp:taxon-name-part><tp:taxon-name-part taxon-name-part-type="species" reg="antonina">antonina</tp:taxon-name-part></tp:taxon-name></italic> (Quatrefages, 1846)</bold>
                </td><td rowspan="1" colspan="1">TE4_DR23</td><td rowspan="1" colspan="1">DR23</td><td rowspan="1" colspan="1">TETRW001-21</td><td rowspan="1" colspan="1">MCZ-IZ 132747</td><td rowspan="1" colspan="1">34 mm</td><td rowspan="1" colspan="1">CO1: <ext-link xmlns:xlink="http://www.w3.org/1999/xlink" xlink:href="KF935534" ext-link-type="gen" xlink:type="simple">KF935534</ext-link> 18S: <ext-link xmlns:xlink="http://www.w3.org/1999/xlink" xlink:href="KF935318" ext-link-type="gen" xlink:type="simple">KF935318</ext-link> 28S: <ext-link xmlns:xlink="http://www.w3.org/1999/xlink" xlink:href="KF935374" ext-link-type="gen" xlink:type="simple">KF935374</ext-link> H3: <ext-link xmlns:xlink="http://www.w3.org/1999/xlink" xlink:href="KF935430" ext-link-type="gen" xlink:type="simple">KF935430</ext-link></td></tr><tr><td rowspan="1" colspan="1">
                  <bold>
                    <italic>
                      <tp:taxon-name><tp:taxon-name-part taxon-name-part-type="genus" reg="Tetranemertes">T.</tp:taxon-name-part><tp:taxon-name-part taxon-name-part-type="species" reg="antonina">antonina</tp:taxon-name-part></tp:taxon-name>
                    </italic>
                  </bold>
                </td><td rowspan="1" colspan="1">TE3_DR23</td><td rowspan="1" colspan="1">DR23</td><td rowspan="1" colspan="1">TETRW002-21</td><td rowspan="1" colspan="1"><named-content xmlns:xlink="http://www.w3.org/1999/xlink" content-type="dwc:institutional_code" xlink:title="Museo Nacional de Ciencias Naturales" xlink:href="http://grbio.org/institution/museo-nacional-de-ciencias-naturales" xlink:type="simple">MNCN</named-content> 5.02/28</td><td rowspan="1" colspan="1">5 mm specimen preserved in Bouine’s and stored in 100% ethanol</td><td rowspan="1" colspan="1">–</td></tr><tr><td rowspan="8" colspan="1">
                  <bold><italic><tp:taxon-name><tp:taxon-name-part taxon-name-part-type="genus" reg="Tetranemertes">T.</tp:taxon-name-part><tp:taxon-name-part taxon-name-part-type="species" reg="arabica">arabica</tp:taxon-name-part></tp:taxon-name></italic> sp. nov.</bold>
                </td><td rowspan="1" colspan="1">BOMAN_08050</td><td rowspan="1" colspan="1">OM22-030B</td><td rowspan="1" colspan="1">NOMAN038-23</td><td rowspan="1" colspan="1"><named-content xmlns:xlink="http://www.w3.org/1999/xlink" content-type="dwc:institutional_code" xlink:title="Florida Museum of Natural History" xlink:href="http://grbio.org/institution/florida-museum-natural-history" xlink:type="simple">FLMNH</named-content> 1087</td><td rowspan="1" colspan="1">anterior and posterior fixed for histology; midbody in 95% ethanol</td><td rowspan="1" colspan="1">CO1: <ext-link xmlns:xlink="http://www.w3.org/1999/xlink" xlink:href="OQ321721" ext-link-type="gen" xlink:type="simple">OQ321721</ext-link> 18S: <ext-link xmlns:xlink="http://www.w3.org/1999/xlink" xlink:href="OQ322651" ext-link-type="gen" xlink:type="simple">OQ322651</ext-link> 28S: <ext-link xmlns:xlink="http://www.w3.org/1999/xlink" xlink:href="OQ322596" ext-link-type="gen" xlink:type="simple">OQ322596</ext-link></td></tr><tr><td rowspan="1" colspan="1">BOMAN_09099</td><td rowspan="1" colspan="1">OM22-051B</td><td rowspan="1" colspan="1">NOMAN039-23</td><td rowspan="1" colspan="1">
                  <abbrev xmlns:xlink="http://www.w3.org/1999/xlink" xlink:title="Oregon Institute of Marine Biology" id="ABBRID0EWLAE" xlink:type="simple">OIMB</abbrev>
                </td><td rowspan="1" colspan="1">midbody in 95%, the rest of the specimen in RNA later</td><td rowspan="1" colspan="1"><abbrev xmlns:xlink="http://www.w3.org/1999/xlink" xlink:title="Cytochrome Oxidase I" id="ABBRID0EBMAE" xlink:type="simple">COI</abbrev>: <ext-link xmlns:xlink="http://www.w3.org/1999/xlink" xlink:href="OQ321713" ext-link-type="gen" xlink:type="simple">OQ321713</ext-link> 18S: <ext-link xmlns:xlink="http://www.w3.org/1999/xlink" xlink:href="OQ322647" ext-link-type="gen" xlink:type="simple">OQ322647</ext-link> 28S: <ext-link xmlns:xlink="http://www.w3.org/1999/xlink" xlink:href="OQ322593" ext-link-type="gen" xlink:type="simple">OQ322593</ext-link></td></tr><tr><td rowspan="1" colspan="1">BOMAN_08029</td><td rowspan="1" colspan="1">OM22-022A</td><td rowspan="1" colspan="1">NOMAN040-23</td><td rowspan="1" colspan="1"><named-content xmlns:xlink="http://www.w3.org/1999/xlink" content-type="dwc:institutional_code" xlink:title="Florida Museum of Natural History" xlink:href="http://grbio.org/institution/florida-museum-natural-history" xlink:type="simple">FLMNH</named-content> 1108</td><td rowspan="1" colspan="1">anterior and posterior fixed for histology; midbody in 95% ethanol</td><td rowspan="1" colspan="1"><abbrev xmlns:xlink="http://www.w3.org/1999/xlink" xlink:title="Cytochrome Oxidase I" id="ABBRID0EMNAE" xlink:type="simple">COI</abbrev>: <ext-link xmlns:xlink="http://www.w3.org/1999/xlink" xlink:href="OQ321711" ext-link-type="gen" xlink:type="simple">OQ321711</ext-link></td></tr><tr><td rowspan="1" colspan="1">BOMAN_08030</td><td rowspan="1" colspan="1">OM22-022A</td><td rowspan="1" colspan="1">NOMAN041-23</td><td rowspan="1" colspan="1"><named-content xmlns:xlink="http://www.w3.org/1999/xlink" content-type="dwc:institutional_code" xlink:title="Florida Museum of Natural History" xlink:href="http://grbio.org/institution/florida-museum-natural-history" xlink:type="simple">FLMNH</named-content> 1090</td><td rowspan="1" colspan="1">anterior and posterior fixed for histology; midbody in 95% ethanol</td><td rowspan="1" colspan="1"><abbrev xmlns:xlink="http://www.w3.org/1999/xlink" xlink:title="Cytochrome Oxidase I" id="ABBRID0ENOAE" xlink:type="simple">COI</abbrev>: <ext-link xmlns:xlink="http://www.w3.org/1999/xlink" xlink:href="OQ321712" ext-link-type="gen" xlink:type="simple">OQ321712</ext-link></td></tr><tr><td rowspan="1" colspan="1">BOMAN_08031</td><td rowspan="1" colspan="1">OM22-022A</td><td rowspan="1" colspan="1">NOMAN042-23</td><td rowspan="1" colspan="1"><named-content xmlns:xlink="http://www.w3.org/1999/xlink" content-type="dwc:institutional_code" xlink:title="Florida Museum of Natural History" xlink:href="http://grbio.org/institution/florida-museum-natural-history" xlink:type="simple">FLMNH</named-content> 1084</td><td rowspan="1" colspan="1">anterior and posterior fixed for histology; midbody in 95% ethanol</td><td rowspan="1" colspan="1"><abbrev xmlns:xlink="http://www.w3.org/1999/xlink" xlink:title="Cytochrome Oxidase I" id="ABBRID0EOPAE" xlink:type="simple">COI</abbrev>: <ext-link xmlns:xlink="http://www.w3.org/1999/xlink" xlink:href="OQ321716" ext-link-type="gen" xlink:type="simple">OQ321716</ext-link></td></tr><tr><td rowspan="1" colspan="1">BOMAN_08074</td><td rowspan="1" colspan="1">OM22-022A</td><td rowspan="1" colspan="1">NOMAN043-23</td><td rowspan="1" colspan="1"><named-content xmlns:xlink="http://www.w3.org/1999/xlink" content-type="dwc:institutional_code" xlink:title="Florida Museum of Natural History" xlink:href="http://grbio.org/institution/florida-museum-natural-history" xlink:type="simple">FLMNH</named-content> 1113</td><td rowspan="1" colspan="1">anterior and posterior fixed for histology; midbody in 95% ethanol</td><td rowspan="1" colspan="1"><abbrev xmlns:xlink="http://www.w3.org/1999/xlink" xlink:title="Cytochrome Oxidase I" id="ABBRID0EPQAE" xlink:type="simple">COI</abbrev>: <ext-link xmlns:xlink="http://www.w3.org/1999/xlink" xlink:href="OQ321717" ext-link-type="gen" xlink:type="simple">OQ321717</ext-link></td></tr><tr><td rowspan="1" colspan="1">BOMAN_08075</td><td rowspan="1" colspan="1">OM22-022A</td><td rowspan="1" colspan="1">NOMAN044-23</td><td rowspan="1" colspan="1"><named-content xmlns:xlink="http://www.w3.org/1999/xlink" content-type="dwc:institutional_code" xlink:title="Florida Museum of Natural History" xlink:href="http://grbio.org/institution/florida-museum-natural-history" xlink:type="simple">FLMNH</named-content> 1115</td><td rowspan="1" colspan="1">anterior and posterior fixed for histology; midbody in 95% ethanol</td><td rowspan="1" colspan="1"><abbrev xmlns:xlink="http://www.w3.org/1999/xlink" xlink:title="Cytochrome Oxidase I" id="ABBRID0EQRAE" xlink:type="simple">COI</abbrev>: <ext-link xmlns:xlink="http://www.w3.org/1999/xlink" xlink:href="OQ321710" ext-link-type="gen" xlink:type="simple">OQ321710</ext-link></td></tr><tr><td rowspan="1" colspan="1">BOMAN_08300</td><td rowspan="1" colspan="1">OM22-031B</td><td rowspan="1" colspan="1">NOMAN045-23</td><td rowspan="1" colspan="1"><named-content xmlns:xlink="http://www.w3.org/1999/xlink" content-type="dwc:institutional_code" xlink:title="Florida Museum of Natural History" xlink:href="http://grbio.org/institution/florida-museum-natural-history" xlink:type="simple">FLMNH</named-content> 1085</td><td rowspan="1" colspan="1">anterior and posterior fixed for histology; midbody in 95% ethanol</td><td rowspan="1" colspan="1"><abbrev xmlns:xlink="http://www.w3.org/1999/xlink" xlink:title="Cytochrome Oxidase I" id="ABBRID0ERSAE" xlink:type="simple">COI</abbrev>: <ext-link xmlns:xlink="http://www.w3.org/1999/xlink" xlink:href="OQ321709" ext-link-type="gen" xlink:type="simple">OQ321709</ext-link></td></tr><tr><td rowspan="15" colspan="1">
                  <bold><italic><tp:taxon-name><tp:taxon-name-part taxon-name-part-type="genus" reg="Tetranemertes">T.</tp:taxon-name-part><tp:taxon-name-part taxon-name-part-type="species" reg="bifrost">bifrost</tp:taxon-name-part></tp:taxon-name></italic> sp. nov.</bold>
                </td><td rowspan="1" colspan="1">852_080203_1</td><td rowspan="1" colspan="1">BdT03</td><td rowspan="1" colspan="1">CARNE027-19</td><td rowspan="1" colspan="1">N/A</td><td rowspan="1" colspan="1">N/A</td><td rowspan="1" colspan="1">CO1: <ext-link xmlns:xlink="http://www.w3.org/1999/xlink" xlink:href="MW021890" ext-link-type="gen" xlink:type="simple">MW021890</ext-link> 16S: <ext-link xmlns:xlink="http://www.w3.org/1999/xlink" xlink:href="MW022069" ext-link-type="gen" xlink:type="simple">MW022069</ext-link></td></tr><tr><td rowspan="1" colspan="1">852_080203_2</td><td rowspan="1" colspan="1">BdT03</td><td rowspan="1" colspan="1">CARNE028-19</td><td rowspan="1" colspan="1">
                  <abbrev xmlns:xlink="http://www.w3.org/1999/xlink" xlink:title="Oregon Institute of Marine Biology" id="ABBRID0EWUAE" xlink:type="simple">OIMB</abbrev>
                </td><td rowspan="1" colspan="1">fragment of body in 95% ethanol</td><td rowspan="1" colspan="1">16S: <ext-link xmlns:xlink="http://www.w3.org/1999/xlink" xlink:href="MW022070" ext-link-type="gen" xlink:type="simple">MW022070</ext-link></td></tr><tr><td rowspan="1" colspan="1">852_080203_3</td><td rowspan="1" colspan="1">BdT03</td><td rowspan="1" colspan="1">CARNE029-19</td><td rowspan="1" colspan="1">
                  <abbrev xmlns:xlink="http://www.w3.org/1999/xlink" xlink:title="Oregon Institute of Marine Biology" id="ABBRID0ETVAE" xlink:type="simple">OIMB</abbrev>
                </td><td rowspan="1" colspan="1">fragment of body in 95% ethanol</td><td rowspan="1" colspan="1">CO1: <ext-link xmlns:xlink="http://www.w3.org/1999/xlink" xlink:href="MW021891" ext-link-type="gen" xlink:type="simple">MW021891</ext-link> 16S: <ext-link xmlns:xlink="http://www.w3.org/1999/xlink" xlink:href="MW022071" ext-link-type="gen" xlink:type="simple">MW022071</ext-link></td></tr><tr><td rowspan="1" colspan="1">852_080203_4</td><td rowspan="1" colspan="1">BdT03</td><td rowspan="1" colspan="1">CARNE030-19</td><td rowspan="1" colspan="1">
                  <abbrev xmlns:xlink="http://www.w3.org/1999/xlink" xlink:title="Oregon Institute of Marine Biology" id="ABBRID0EVWAE" xlink:type="simple">OIMB</abbrev>
                </td><td rowspan="1" colspan="1">fragment of body in 95% ethanol</td><td rowspan="1" colspan="1">CO1: <ext-link xmlns:xlink="http://www.w3.org/1999/xlink" xlink:href="MW021892" ext-link-type="gen" xlink:type="simple">MW021892</ext-link> 16S: <ext-link xmlns:xlink="http://www.w3.org/1999/xlink" xlink:href="MW022072" ext-link-type="gen" xlink:type="simple">MW022072</ext-link></td></tr><tr><td rowspan="1" colspan="1">852_080203_8</td><td rowspan="1" colspan="1">BdT03</td><td rowspan="1" colspan="1">CARNE031-19</td><td rowspan="1" colspan="1"><named-content xmlns:xlink="http://www.w3.org/1999/xlink" content-type="dwc:institutional_code" xlink:title="National Museum of Natural History" xlink:href="http://grbio.org/institution/smithsonian-institution-national-museum-natural-history-0" xlink:type="simple">USNM</named-content> 1156475</td><td rowspan="1" colspan="1">histological sections of head and midbody; posterior in 95% ethanol</td><td rowspan="1" colspan="1">16S: <ext-link xmlns:xlink="http://www.w3.org/1999/xlink" xlink:href="MW022073" ext-link-type="gen" xlink:type="simple">MW022073</ext-link></td></tr><tr><td rowspan="1" colspan="1">CB057_18_01</td><td rowspan="1" colspan="1">B2018-21</td><td rowspan="1" colspan="1">CARNE498-21</td><td rowspan="1" colspan="1"><named-content xmlns:xlink="http://www.w3.org/1999/xlink" content-type="dwc:institutional_code" xlink:title="National Museum of Natural History" xlink:href="http://grbio.org/institution/smithsonian-institution-national-museum-natural-history-0" xlink:type="simple">USNM</named-content> 1618745</td><td rowspan="1" colspan="1">whole body in 95% ethanol</td><td rowspan="1" colspan="1">CO1: <ext-link xmlns:xlink="http://www.w3.org/1999/xlink" xlink:href="MT578867" ext-link-type="gen" xlink:type="simple">MT578867</ext-link> 16S: <ext-link xmlns:xlink="http://www.w3.org/1999/xlink" xlink:href="MT581161" ext-link-type="gen" xlink:type="simple">MT581161</ext-link> 18S: <ext-link xmlns:xlink="http://www.w3.org/1999/xlink" xlink:href="MT581203" ext-link-type="gen" xlink:type="simple">MT581203</ext-link> 28S: <ext-link xmlns:xlink="http://www.w3.org/1999/xlink" xlink:href="MT581189" ext-link-type="gen" xlink:type="simple">MT581189</ext-link></td></tr><tr><td rowspan="1" colspan="1">CB057_18_03</td><td rowspan="1" colspan="1">B2018-21</td><td rowspan="1" colspan="1">CARNE499-21</td><td rowspan="1" colspan="1"><named-content xmlns:xlink="http://www.w3.org/1999/xlink" content-type="dwc:institutional_code" xlink:title="National Museum of Natural History" xlink:href="http://grbio.org/institution/smithsonian-institution-national-museum-natural-history-0" xlink:type="simple">USNM</named-content> 1618747</td><td rowspan="1" colspan="1">whole body in 95% ethanol</td><td rowspan="1" colspan="1">CO1: <ext-link xmlns:xlink="http://www.w3.org/1999/xlink" xlink:href="MT578868" ext-link-type="gen" xlink:type="simple">MT578868</ext-link> 16S: <ext-link xmlns:xlink="http://www.w3.org/1999/xlink" xlink:href="MT581162" ext-link-type="gen" xlink:type="simple">MT581162</ext-link></td></tr><tr><td rowspan="1" colspan="1">CB057_18_04</td><td rowspan="1" colspan="1">B2018-21</td><td rowspan="1" colspan="1">CARNE500-21</td><td rowspan="1" colspan="1"><named-content xmlns:xlink="http://www.w3.org/1999/xlink" content-type="dwc:institutional_code" xlink:title="National Museum of Natural History" xlink:href="http://grbio.org/institution/smithsonian-institution-national-museum-natural-history-0" xlink:type="simple">USNM</named-content> 1618748</td><td rowspan="1" colspan="1">whole body in 95% ethanol</td><td rowspan="1" colspan="1">CO1: <ext-link xmlns:xlink="http://www.w3.org/1999/xlink" xlink:href="MT578869" ext-link-type="gen" xlink:type="simple">MT578869</ext-link> 16S: <ext-link xmlns:xlink="http://www.w3.org/1999/xlink" xlink:href="MT581163" ext-link-type="gen" xlink:type="simple">MT581163</ext-link></td></tr><tr><td rowspan="1" colspan="1">CB057_18_05</td><td rowspan="1" colspan="1">B2018-03B</td><td rowspan="1" colspan="1">CARNE501-21</td><td rowspan="1" colspan="1">N/A</td><td rowspan="1" colspan="1">N/A</td><td rowspan="1" colspan="1">CO1: <ext-link xmlns:xlink="http://www.w3.org/1999/xlink" xlink:href="MT578870" ext-link-type="gen" xlink:type="simple">MT578870</ext-link> 16S: <ext-link xmlns:xlink="http://www.w3.org/1999/xlink" xlink:href="MT581164" ext-link-type="gen" xlink:type="simple">MT581164</ext-link></td></tr><tr><td rowspan="1" colspan="1">CB057_18_06</td><td rowspan="1" colspan="1">B2018-21</td><td rowspan="1" colspan="1">CARNE502-21</td><td rowspan="1" colspan="1">N/A</td><td rowspan="1" colspan="1">N/A</td><td rowspan="1" colspan="1">CO1: <ext-link xmlns:xlink="http://www.w3.org/1999/xlink" xlink:href="MT578871" ext-link-type="gen" xlink:type="simple">MT578871</ext-link> 16S: <ext-link xmlns:xlink="http://www.w3.org/1999/xlink" xlink:href="MT581165" ext-link-type="gen" xlink:type="simple">MT581165</ext-link></td></tr><tr><td rowspan="1" colspan="1">CB057_18_07</td><td rowspan="1" colspan="1">B2018-21</td><td rowspan="1" colspan="1">CARNE503-21</td><td rowspan="1" colspan="1"><named-content xmlns:xlink="http://www.w3.org/1999/xlink" content-type="dwc:institutional_code" xlink:title="National Museum of Natural History" xlink:href="http://grbio.org/institution/smithsonian-institution-national-museum-natural-history-0" xlink:type="simple">USNM</named-content> 1618678</td><td rowspan="1" colspan="1">anterior fixed for histology; posterior in 95% ethanol</td><td rowspan="1" colspan="1">CO1: <ext-link xmlns:xlink="http://www.w3.org/1999/xlink" xlink:href="MT578872" ext-link-type="gen" xlink:type="simple">MT578872</ext-link> 16S: <ext-link xmlns:xlink="http://www.w3.org/1999/xlink" xlink:href="MT581166" ext-link-type="gen" xlink:type="simple">MT581166</ext-link> 18S: <ext-link xmlns:xlink="http://www.w3.org/1999/xlink" xlink:href="MT581204" ext-link-type="gen" xlink:type="simple">MT581204</ext-link> 28S: <ext-link xmlns:xlink="http://www.w3.org/1999/xlink" xlink:href="MT581190" ext-link-type="gen" xlink:type="simple">MT581190</ext-link></td></tr><tr><td rowspan="1" colspan="1">CBdT0062</td><td rowspan="1" colspan="1">BdT19-09</td><td rowspan="1" colspan="1">CARNE504-21</td><td rowspan="1" colspan="1"><named-content xmlns:xlink="http://www.w3.org/1999/xlink" content-type="dwc:institutional_code" xlink:title="National Museum of Natural History" xlink:href="http://grbio.org/institution/smithsonian-institution-national-museum-natural-history-0" xlink:type="simple">USNM</named-content> 1660660</td><td rowspan="1" colspan="1">anterior fixed for histology; posterior in 95% ethanol</td><td rowspan="1" colspan="1">CO1: <ext-link xmlns:xlink="http://www.w3.org/1999/xlink" xlink:href="MT578873" ext-link-type="gen" xlink:type="simple">MT578873</ext-link></td></tr><tr><td rowspan="1" colspan="1">CBdT0063</td><td rowspan="1" colspan="1">BdT19-08</td><td rowspan="1" colspan="1">CARNE505-21</td><td rowspan="1" colspan="1"><named-content xmlns:xlink="http://www.w3.org/1999/xlink" content-type="dwc:institutional_code" xlink:title="National Museum of Natural History" xlink:href="http://grbio.org/institution/smithsonian-institution-national-museum-natural-history-0" xlink:type="simple">USNM</named-content> 1660661</td><td rowspan="1" colspan="1">anterior fixed for histology; posterior in 95% ethanol</td><td rowspan="1" colspan="1">CO1: <ext-link xmlns:xlink="http://www.w3.org/1999/xlink" xlink:href="MT578874" ext-link-type="gen" xlink:type="simple">MT578874</ext-link> 16S: <ext-link xmlns:xlink="http://www.w3.org/1999/xlink" xlink:href="MT581167" ext-link-type="gen" xlink:type="simple">MT581167</ext-link></td></tr><tr><td rowspan="1" colspan="1">CBdT0064</td><td rowspan="1" colspan="1">BdT19-08</td><td rowspan="1" colspan="1">CARNE506-21</td><td rowspan="1" colspan="1"><named-content xmlns:xlink="http://www.w3.org/1999/xlink" content-type="dwc:institutional_code" xlink:title="National Museum of Natural History" xlink:href="http://grbio.org/institution/smithsonian-institution-national-museum-natural-history-0" xlink:type="simple">USNM</named-content> 1660662</td><td rowspan="1" colspan="1">anterior fixed for histology; posterior in 95% ethanol</td><td rowspan="1" colspan="1">CO1: <ext-link xmlns:xlink="http://www.w3.org/1999/xlink" xlink:href="MT578875" ext-link-type="gen" xlink:type="simple">MT578875</ext-link> 16S: <ext-link xmlns:xlink="http://www.w3.org/1999/xlink" xlink:href="MT581168" ext-link-type="gen" xlink:type="simple">MT581168</ext-link></td></tr><tr><td rowspan="1" colspan="1">852_080203_5</td><td rowspan="1" colspan="1">BdT03</td><td rowspan="1" colspan="1">TETRW003-21</td><td rowspan="1" colspan="1"><named-content xmlns:xlink="http://www.w3.org/1999/xlink" content-type="dwc:institutional_code" xlink:title="National Museum of Natural History" xlink:href="http://grbio.org/institution/smithsonian-institution-national-museum-natural-history-0" xlink:type="simple">USNM</named-content> 1156472</td><td rowspan="1" colspan="1">histological sections</td><td rowspan="1" colspan="1">–</td></tr><tr><td rowspan="7" colspan="1">
                  <bold><italic><tp:taxon-name><tp:taxon-name-part taxon-name-part-type="genus" reg="Tetranemertes">T.</tp:taxon-name-part><tp:taxon-name-part taxon-name-part-type="species" reg="bifrost">bifrost</tp:taxon-name-part></tp:taxon-name></italic> sp. nov.</bold>
                </td><td rowspan="1" colspan="1">852_080203_6</td><td rowspan="1" colspan="1">BdT03</td><td rowspan="1" colspan="1">TETRW004-21</td><td rowspan="1" colspan="1"><named-content xmlns:xlink="http://www.w3.org/1999/xlink" content-type="dwc:institutional_code" xlink:title="National Museum of Natural History" xlink:href="http://grbio.org/institution/smithsonian-institution-national-museum-natural-history-0" xlink:type="simple">USNM</named-content> 1156473</td><td rowspan="1" colspan="1">histological sections</td><td rowspan="1" colspan="1">–</td></tr><tr><td rowspan="1" colspan="1">852_080203_7</td><td rowspan="1" colspan="1">BdT03</td><td rowspan="1" colspan="1">TETRW005-21</td><td rowspan="1" colspan="1"><named-content xmlns:xlink="http://www.w3.org/1999/xlink" content-type="dwc:institutional_code" xlink:title="National Museum of Natural History" xlink:href="http://grbio.org/institution/smithsonian-institution-national-museum-natural-history-0" xlink:type="simple">USNM</named-content> 1156474</td><td rowspan="1" colspan="1">histological sections</td><td rowspan="1" colspan="1">–</td></tr><tr><td rowspan="1" colspan="1">852_080203_9</td><td rowspan="1" colspan="1">BdT03</td><td rowspan="1" colspan="1">TETRW006-21</td><td rowspan="1" colspan="1"><named-content xmlns:xlink="http://www.w3.org/1999/xlink" content-type="dwc:institutional_code" xlink:title="National Museum of Natural History" xlink:href="http://grbio.org/institution/smithsonian-institution-national-museum-natural-history-0" xlink:type="simple">USNM</named-content> 1156476</td><td rowspan="1" colspan="1">histological sections</td><td rowspan="1" colspan="1">–</td></tr><tr><td rowspan="1" colspan="1">CB057_18_02</td><td rowspan="1" colspan="1">B2018-21</td><td rowspan="1" colspan="1">TETRW007-21</td><td rowspan="1" colspan="1"><named-content xmlns:xlink="http://www.w3.org/1999/xlink" content-type="dwc:institutional_code" xlink:title="National Museum of Natural History" xlink:href="http://grbio.org/institution/smithsonian-institution-national-museum-natural-history-0" xlink:type="simple">USNM</named-content> 1618746</td><td rowspan="1" colspan="1">whole body in 95% ethanol</td><td rowspan="1" colspan="1">–</td></tr><tr><td rowspan="1" colspan="1">SMCP0366</td><td rowspan="1" colspan="1">BdT19-25</td><td rowspan="1" colspan="1">TETRW017-21</td><td rowspan="1" colspan="1"><named-content xmlns:xlink="http://www.w3.org/1999/xlink" content-type="dwc:institutional_code" xlink:title="National Museum of Natural History" xlink:href="http://grbio.org/institution/smithsonian-institution-national-museum-natural-history-0" xlink:type="simple">USNM</named-content> 1660664</td><td rowspan="1" colspan="1">anterior and midbody fixed for histology, and posterior in 95% ethanol</td><td rowspan="1" colspan="1">–</td></tr><tr><td rowspan="1" colspan="1">SMCP0397</td><td rowspan="1" colspan="1">BdT19-25</td><td rowspan="1" colspan="1">TETRW018-21</td><td rowspan="1" colspan="1"><named-content xmlns:xlink="http://www.w3.org/1999/xlink" content-type="dwc:institutional_code" xlink:title="National Museum of Natural History" xlink:href="http://grbio.org/institution/smithsonian-institution-national-museum-natural-history-0" xlink:type="simple">USNM</named-content> 1660666</td><td rowspan="1" colspan="1">anterior and midbody fixed for histology, and posterior in 95% ethanol</td><td rowspan="1" colspan="1">–</td></tr><tr><td rowspan="1" colspan="1">SMCP1970</td><td rowspan="1" colspan="1">BdT19-19</td><td rowspan="1" colspan="1">TETRW025-21</td><td rowspan="1" colspan="1"><named-content xmlns:xlink="http://www.w3.org/1999/xlink" content-type="dwc:institutional_code" xlink:title="National Museum of Natural History" xlink:href="http://grbio.org/institution/smithsonian-institution-national-museum-natural-history-0" xlink:type="simple">USNM</named-content> 1660837</td><td rowspan="1" colspan="1">whole body in 95% ethanol</td><td rowspan="1" colspan="1">–</td></tr><tr><td rowspan="17" colspan="1">
                  <bold><italic><tp:taxon-name><tp:taxon-name-part taxon-name-part-type="genus" reg="Tetranemertes">T.</tp:taxon-name-part><tp:taxon-name-part taxon-name-part-type="species" reg="majinbuui">majinbuui</tp:taxon-name-part></tp:taxon-name></italic> sp. nov.</bold>
                </td><td rowspan="1" colspan="1">1502</td><td rowspan="1" colspan="1">PR</td><td rowspan="1" colspan="1">CARNE025-19</td><td rowspan="1" colspan="1">N/A</td><td rowspan="1" colspan="1">N/A</td><td rowspan="1" colspan="1">CO1:<ext-link xmlns:xlink="http://www.w3.org/1999/xlink" xlink:href="MW021889" ext-link-type="gen" xlink:type="simple">MW021889</ext-link></td></tr><tr><td rowspan="1" colspan="1">856_080303_3</td><td rowspan="1" colspan="1">BdT03R</td><td rowspan="1" colspan="1">CARNE026-19</td><td rowspan="1" colspan="1"><named-content xmlns:xlink="http://www.w3.org/1999/xlink" content-type="dwc:institutional_code" xlink:title="National Museum of Natural History" xlink:href="http://grbio.org/institution/smithsonian-institution-national-museum-natural-history-0" xlink:type="simple">USNM</named-content> 1156478</td><td rowspan="1" colspan="1">histological slides: frontal sections of anterior</td><td rowspan="1" colspan="1">16S: <ext-link xmlns:xlink="http://www.w3.org/1999/xlink" xlink:href="MW022068" ext-link-type="gen" xlink:type="simple">MW022068</ext-link></td></tr><tr><td rowspan="1" colspan="1">CB056_18_01</td><td rowspan="1" colspan="1">B2018-04</td><td rowspan="1" colspan="1">CARNE495-21</td><td rowspan="1" colspan="1"><named-content xmlns:xlink="http://www.w3.org/1999/xlink" content-type="dwc:institutional_code" xlink:title="National Museum of Natural History" xlink:href="http://grbio.org/institution/smithsonian-institution-national-museum-natural-history-0" xlink:type="simple">USNM</named-content> 1618677</td><td rowspan="1" colspan="1">anterior fixed for histology; posterior in 95% ethanol</td><td rowspan="1" colspan="1">CO1: <ext-link xmlns:xlink="http://www.w3.org/1999/xlink" xlink:href="MT578864" ext-link-type="gen" xlink:type="simple">MT578864</ext-link> 16S: <ext-link xmlns:xlink="http://www.w3.org/1999/xlink" xlink:href="MT581160" ext-link-type="gen" xlink:type="simple">MT581160</ext-link> 18S: <ext-link xmlns:xlink="http://www.w3.org/1999/xlink" xlink:href="MT581201" ext-link-type="gen" xlink:type="simple">MT581201</ext-link> 28S: <ext-link xmlns:xlink="http://www.w3.org/1999/xlink" xlink:href="MT581187" ext-link-type="gen" xlink:type="simple">MT581187</ext-link></td></tr><tr><td rowspan="1" colspan="1">CB056_18_02</td><td rowspan="1" colspan="1">B2018-04</td><td rowspan="1" colspan="1">CARNE496-21</td><td rowspan="1" colspan="1"><named-content xmlns:xlink="http://www.w3.org/1999/xlink" content-type="dwc:institutional_code" xlink:title="National Museum of Natural History" xlink:href="http://grbio.org/institution/smithsonian-institution-national-museum-natural-history-0" xlink:type="simple">USNM</named-content> 1618744</td><td rowspan="1" colspan="1">whole body in 95% ethanol</td><td rowspan="1" colspan="1">CO1: <ext-link xmlns:xlink="http://www.w3.org/1999/xlink" xlink:href="MT578865" ext-link-type="gen" xlink:type="simple">MT578865</ext-link> 18S: <ext-link xmlns:xlink="http://www.w3.org/1999/xlink" xlink:href="MT581202" ext-link-type="gen" xlink:type="simple">MT581202</ext-link> 28S: <ext-link xmlns:xlink="http://www.w3.org/1999/xlink" xlink:href="MT581188" ext-link-type="gen" xlink:type="simple">MT581188</ext-link></td></tr><tr><td rowspan="1" colspan="1">CBdT0058</td><td rowspan="1" colspan="1">BdT19-09</td><td rowspan="1" colspan="1">CARNE497-21</td><td rowspan="1" colspan="1"><named-content xmlns:xlink="http://www.w3.org/1999/xlink" content-type="dwc:institutional_code" xlink:title="National Museum of Natural History" xlink:href="http://grbio.org/institution/smithsonian-institution-national-museum-natural-history-0" xlink:type="simple">USNM</named-content> 1660658</td><td rowspan="1" colspan="1">anterior fixed for histology; posterior in 95% ethanol</td><td rowspan="1" colspan="1">CO1: <ext-link xmlns:xlink="http://www.w3.org/1999/xlink" xlink:href="MT578866" ext-link-type="gen" xlink:type="simple">MT578866</ext-link></td></tr><tr><td rowspan="1" colspan="1">856_080303_1</td><td rowspan="1" colspan="1">BdT03</td><td rowspan="1" colspan="1">TETRW008-21</td><td rowspan="1" colspan="1"><named-content xmlns:xlink="http://www.w3.org/1999/xlink" content-type="dwc:institutional_code" xlink:title="National Museum of Natural History" xlink:href="http://grbio.org/institution/smithsonian-institution-national-museum-natural-history-0" xlink:type="simple">USNM</named-content> 1156477</td><td rowspan="1" colspan="1">histological sections</td><td rowspan="1" colspan="1">–</td></tr><tr><td rowspan="1" colspan="1">856_080303_4</td><td rowspan="1" colspan="1">BdT03</td><td rowspan="1" colspan="1">TETRW010-21</td><td rowspan="1" colspan="1"><named-content xmlns:xlink="http://www.w3.org/1999/xlink" content-type="dwc:institutional_code" xlink:title="National Museum of Natural History" xlink:href="http://grbio.org/institution/smithsonian-institution-national-museum-natural-history-0" xlink:type="simple">USNM</named-content> 1156479</td><td rowspan="1" colspan="1">histological sections</td><td rowspan="1" colspan="1">–</td></tr><tr><td rowspan="1" colspan="1">SMCP0372</td><td rowspan="1" colspan="1">BdT19-25</td><td rowspan="1" colspan="1">TETRW016-21</td><td rowspan="1" colspan="1"><named-content xmlns:xlink="http://www.w3.org/1999/xlink" content-type="dwc:institutional_code" xlink:title="National Museum of Natural History" xlink:href="http://grbio.org/institution/smithsonian-institution-national-museum-natural-history-0" xlink:type="simple">USNM</named-content> 1660665</td><td rowspan="1" colspan="1">anterior fixed for histology, posterior in 95% ethanol</td><td rowspan="1" colspan="1">–</td></tr><tr><td rowspan="1" colspan="1">SMCP1402</td><td rowspan="1" colspan="1">BdT19-20</td><td rowspan="1" colspan="1">TETRW019-21</td><td rowspan="1" colspan="1"><named-content xmlns:xlink="http://www.w3.org/1999/xlink" content-type="dwc:institutional_code" xlink:title="National Museum of Natural History" xlink:href="http://grbio.org/institution/smithsonian-institution-national-museum-natural-history-0" xlink:type="simple">USNM</named-content> 1660831</td><td rowspan="1" colspan="1">whole body in 95% ethanol</td><td rowspan="1" colspan="1">–</td></tr><tr><td rowspan="1" colspan="1">SMCP1407</td><td rowspan="1" colspan="1">BdT19-21</td><td rowspan="1" colspan="1">TETRW020-21</td><td rowspan="1" colspan="1"><named-content xmlns:xlink="http://www.w3.org/1999/xlink" content-type="dwc:institutional_code" xlink:title="National Museum of Natural History" xlink:href="http://grbio.org/institution/smithsonian-institution-national-museum-natural-history-0" xlink:type="simple">USNM</named-content> 1660832</td><td rowspan="1" colspan="1">whole body in 95% ethanol</td><td rowspan="1" colspan="1">–</td></tr><tr><td rowspan="1" colspan="1">SMCP1438</td><td rowspan="1" colspan="1">BdT19-20</td><td rowspan="1" colspan="1">TETRW021-21</td><td rowspan="1" colspan="1"><named-content xmlns:xlink="http://www.w3.org/1999/xlink" content-type="dwc:institutional_code" xlink:title="National Museum of Natural History" xlink:href="http://grbio.org/institution/smithsonian-institution-national-museum-natural-history-0" xlink:type="simple">USNM</named-content> 1660833</td><td rowspan="1" colspan="1">whole body in 95% ethanol</td><td rowspan="1" colspan="1">–</td></tr><tr><td rowspan="1" colspan="1">SMCP1439</td><td rowspan="1" colspan="1">BdT19-20</td><td rowspan="1" colspan="1">TETRW022-21</td><td rowspan="1" colspan="1"><named-content xmlns:xlink="http://www.w3.org/1999/xlink" content-type="dwc:institutional_code" xlink:title="National Museum of Natural History" xlink:href="http://grbio.org/institution/smithsonian-institution-national-museum-natural-history-0" xlink:type="simple">USNM</named-content> 1660834</td><td rowspan="1" colspan="1">whole body in 95% ethanol</td><td rowspan="1" colspan="1">–</td></tr><tr><td rowspan="1" colspan="1">SMCP1440</td><td rowspan="1" colspan="1">BdT19-20</td><td rowspan="1" colspan="1">TETRW023-21</td><td rowspan="1" colspan="1"><named-content xmlns:xlink="http://www.w3.org/1999/xlink" content-type="dwc:institutional_code" xlink:title="National Museum of Natural History" xlink:href="http://grbio.org/institution/smithsonian-institution-national-museum-natural-history-0" xlink:type="simple">USNM</named-content> 1660835</td><td rowspan="1" colspan="1">whole body in 95% ethanol</td><td rowspan="1" colspan="1">–</td></tr><tr><td rowspan="1" colspan="1">SMCP1952</td><td rowspan="1" colspan="1">BdT19-21</td><td rowspan="1" colspan="1">TETRW024-21</td><td rowspan="1" colspan="1"><named-content xmlns:xlink="http://www.w3.org/1999/xlink" content-type="dwc:institutional_code" xlink:title="National Museum of Natural History" xlink:href="http://grbio.org/institution/smithsonian-institution-national-museum-natural-history-0" xlink:type="simple">USNM</named-content> 1660836</td><td rowspan="1" colspan="1">whole body in 95% ethanol</td><td rowspan="1" colspan="1">–</td></tr><tr><td rowspan="1" colspan="1">SMCP1973</td><td rowspan="1" colspan="1">BdT19-21</td><td rowspan="1" colspan="1">TETRW026-21</td><td rowspan="1" colspan="1"><named-content xmlns:xlink="http://www.w3.org/1999/xlink" content-type="dwc:institutional_code" xlink:title="National Museum of Natural History" xlink:href="http://grbio.org/institution/smithsonian-institution-national-museum-natural-history-0" xlink:type="simple">USNM</named-content> 1660838</td><td rowspan="1" colspan="1">whole body in 95% ethanol</td><td rowspan="1" colspan="1">–</td></tr><tr><td rowspan="1" colspan="1">SMCP1974</td><td rowspan="1" colspan="1">BdT19-21</td><td rowspan="1" colspan="1">TETRW027-21</td><td rowspan="1" colspan="1"><named-content xmlns:xlink="http://www.w3.org/1999/xlink" content-type="dwc:institutional_code" xlink:title="National Museum of Natural History" xlink:href="http://grbio.org/institution/smithsonian-institution-national-museum-natural-history-0" xlink:type="simple">USNM</named-content> 1660839</td><td rowspan="1" colspan="1">whole body in 95% ethanol</td><td rowspan="1" colspan="1">–</td></tr><tr><td rowspan="1" colspan="1">SMCP1992</td><td rowspan="1" colspan="1">BdT19-20</td><td rowspan="1" colspan="1">TETRW028-21</td><td rowspan="1" colspan="1"><named-content xmlns:xlink="http://www.w3.org/1999/xlink" content-type="dwc:institutional_code" xlink:title="National Museum of Natural History" xlink:href="http://grbio.org/institution/smithsonian-institution-national-museum-natural-history-0" xlink:type="simple">USNM</named-content> 1660840</td><td rowspan="1" colspan="1">whole body in 95% ethanol</td><td rowspan="1" colspan="1">–</td></tr><tr><td rowspan="5" colspan="1">
                  <bold><italic><tp:taxon-name><tp:taxon-name-part taxon-name-part-type="genus" reg="Tetranemertes">T.</tp:taxon-name-part><tp:taxon-name-part taxon-name-part-type="species" reg="ocelata">ocelata</tp:taxon-name-part></tp:taxon-name></italic> sp. nov.</bold>
                </td><td rowspan="1" colspan="1">685_061202_1</td><td rowspan="1" colspan="1">CBC02</td><td rowspan="1" colspan="1">CARNE022-19</td><td rowspan="1" colspan="1"><named-content xmlns:xlink="http://www.w3.org/1999/xlink" content-type="dwc:institutional_code" xlink:title="National Museum of Natural History" xlink:href="http://grbio.org/institution/smithsonian-institution-national-museum-natural-history-0" xlink:type="simple">USNM</named-content> 1156294</td><td rowspan="1" colspan="1">histological sections</td><td rowspan="1" colspan="1">CO1: <ext-link xmlns:xlink="http://www.w3.org/1999/xlink" xlink:href="MW021887" ext-link-type="gen" xlink:type="simple">MW021887</ext-link> 16S: <ext-link xmlns:xlink="http://www.w3.org/1999/xlink" xlink:href="MW022065" ext-link-type="gen" xlink:type="simple">MW022065</ext-link></td></tr><tr><td rowspan="1" colspan="1">685_061202_2</td><td rowspan="1" colspan="1">CBC02</td><td rowspan="1" colspan="1">CARNE023-19</td><td rowspan="1" colspan="1"><named-content xmlns:xlink="http://www.w3.org/1999/xlink" content-type="dwc:institutional_code" xlink:title="National Museum of Natural History" xlink:href="http://grbio.org/institution/smithsonian-institution-national-museum-natural-history-0" xlink:type="simple">USNM</named-content> 1156296</td><td rowspan="1" colspan="1">transverse histological sections of anterior</td><td rowspan="1" colspan="1">CO1: <ext-link xmlns:xlink="http://www.w3.org/1999/xlink" xlink:href="MW021888" ext-link-type="gen" xlink:type="simple">MW021888</ext-link> 16S: <ext-link xmlns:xlink="http://www.w3.org/1999/xlink" xlink:href="MW022066" ext-link-type="gen" xlink:type="simple">MW022066</ext-link></td></tr><tr><td rowspan="1" colspan="1">685_061202_3</td><td rowspan="1" colspan="1">CBC02</td><td rowspan="1" colspan="1">CARNE024-19</td><td rowspan="1" colspan="1"><named-content xmlns:xlink="http://www.w3.org/1999/xlink" content-type="dwc:institutional_code" xlink:title="National Museum of Natural History" xlink:href="http://grbio.org/institution/smithsonian-institution-national-museum-natural-history-0" xlink:type="simple">USNM</named-content> 1156297</td><td rowspan="1" colspan="1">histological sections; tissue in 95% ethanol</td><td rowspan="1" colspan="1">16S: <ext-link xmlns:xlink="http://www.w3.org/1999/xlink" xlink:href="MW022067" ext-link-type="gen" xlink:type="simple">MW022067</ext-link></td></tr><tr><td rowspan="1" colspan="1">685_061202_4</td><td rowspan="1" colspan="1">CBC02</td><td rowspan="1" colspan="1">TETRW011-21</td><td rowspan="1" colspan="1"><named-content xmlns:xlink="http://www.w3.org/1999/xlink" content-type="dwc:institutional_code" xlink:title="National Museum of Natural History" xlink:href="http://grbio.org/institution/smithsonian-institution-national-museum-natural-history-0" xlink:type="simple">USNM</named-content> 1156298</td><td rowspan="1" colspan="1">histological sections</td><td rowspan="1" colspan="1">–</td></tr><tr><td rowspan="1" colspan="1">995_070906_01</td><td rowspan="1" colspan="1">GM06</td><td rowspan="1" colspan="1">TETRW012-21</td><td rowspan="1" colspan="1"><named-content xmlns:xlink="http://www.w3.org/1999/xlink" content-type="dwc:institutional_code" xlink:title="National Museum of Natural History" xlink:href="http://grbio.org/institution/smithsonian-institution-national-museum-natural-history-0" xlink:type="simple">USNM</named-content> 1112806</td><td rowspan="1" colspan="1">anterior in formalin, posterior in RNAlater</td><td rowspan="1" colspan="1">CO1: <ext-link xmlns:xlink="http://www.w3.org/1999/xlink" xlink:href="MT578863" ext-link-type="gen" xlink:type="simple">MT578863</ext-link> 16S: <ext-link xmlns:xlink="http://www.w3.org/1999/xlink" xlink:href="MT581159" ext-link-type="gen" xlink:type="simple">MT581159</ext-link> 18S: <ext-link xmlns:xlink="http://www.w3.org/1999/xlink" xlink:href="MT581200" ext-link-type="gen" xlink:type="simple">MT581200</ext-link> 28S: <ext-link xmlns:xlink="http://www.w3.org/1999/xlink" xlink:href="MT581186" ext-link-type="gen" xlink:type="simple">MT581186</ext-link></td></tr><tr><td rowspan="5" colspan="1">
                  <bold><italic><tp:taxon-name><tp:taxon-name-part taxon-name-part-type="genus" reg="Tetranemertes">T.</tp:taxon-name-part><tp:taxon-name-part taxon-name-part-type="species" reg="pastafariensis">pastafariensis</tp:taxon-name-part></tp:taxon-name></italic> sp. nov.</bold>
                </td><td rowspan="1" colspan="1">CB055_18_01</td><td rowspan="1" colspan="1">B2018-03B</td><td rowspan="1" colspan="1">CARNE524-21</td><td rowspan="1" colspan="1"><named-content xmlns:xlink="http://www.w3.org/1999/xlink" content-type="dwc:institutional_code" xlink:title="National Museum of Natural History" xlink:href="http://grbio.org/institution/smithsonian-institution-national-museum-natural-history-0" xlink:type="simple">USNM</named-content> 1618739</td><td rowspan="1" colspan="1">whole body in 95% ethanol</td><td rowspan="1" colspan="1">CO1: <ext-link xmlns:xlink="http://www.w3.org/1999/xlink" xlink:href="MT578887" ext-link-type="gen" xlink:type="simple">MT578887</ext-link> 16S: <ext-link xmlns:xlink="http://www.w3.org/1999/xlink" xlink:href="MT581177" ext-link-type="gen" xlink:type="simple">MT581177</ext-link> 18S: <ext-link xmlns:xlink="http://www.w3.org/1999/xlink" xlink:href="MT581207" ext-link-type="gen" xlink:type="simple">MT581207</ext-link> 28S: <ext-link xmlns:xlink="http://www.w3.org/1999/xlink" xlink:href="MT581193" ext-link-type="gen" xlink:type="simple">MT581193</ext-link></td></tr><tr><td rowspan="1" colspan="1">CB055_18_02</td><td rowspan="1" colspan="1">B2018-03B</td><td rowspan="1" colspan="1">CARNE525-21</td><td rowspan="1" colspan="1"><named-content xmlns:xlink="http://www.w3.org/1999/xlink" content-type="dwc:institutional_code" xlink:title="National Museum of Natural History" xlink:href="http://grbio.org/institution/smithsonian-institution-national-museum-natural-history-0" xlink:type="simple">USNM</named-content> 1618740</td><td rowspan="1" colspan="1">whole body in 95% ethanol</td><td rowspan="1" colspan="1">CO1: <ext-link xmlns:xlink="http://www.w3.org/1999/xlink" xlink:href="MT578888" ext-link-type="gen" xlink:type="simple">MT578888</ext-link> 16S: <ext-link xmlns:xlink="http://www.w3.org/1999/xlink" xlink:href="MT581178" ext-link-type="gen" xlink:type="simple">MT581178</ext-link> 18S: <ext-link xmlns:xlink="http://www.w3.org/1999/xlink" xlink:href="MT581208" ext-link-type="gen" xlink:type="simple">MT581208</ext-link> 28S: <ext-link xmlns:xlink="http://www.w3.org/1999/xlink" xlink:href="MT581194" ext-link-type="gen" xlink:type="simple">MT581194</ext-link></td></tr><tr><td rowspan="1" colspan="1">CB055_18_03</td><td rowspan="1" colspan="1">B2018-03B</td><td rowspan="1" colspan="1">CARNE526-21</td><td rowspan="1" colspan="1"><named-content xmlns:xlink="http://www.w3.org/1999/xlink" content-type="dwc:institutional_code" xlink:title="National Museum of Natural History" xlink:href="http://grbio.org/institution/smithsonian-institution-national-museum-natural-history-0" xlink:type="simple">USNM</named-content> 1618741</td><td rowspan="1" colspan="1">whole body in 95% ethanol</td><td rowspan="1" colspan="1">CO1: <ext-link xmlns:xlink="http://www.w3.org/1999/xlink" xlink:href="MT578889" ext-link-type="gen" xlink:type="simple">MT578889</ext-link> 16S: <ext-link xmlns:xlink="http://www.w3.org/1999/xlink" xlink:href="MT581179" ext-link-type="gen" xlink:type="simple">MT581179</ext-link></td></tr><tr><td rowspan="1" colspan="1">CB055_18_04</td><td rowspan="1" colspan="1">B2018-03B</td><td rowspan="1" colspan="1">CARNE527-21</td><td rowspan="1" colspan="1"><named-content xmlns:xlink="http://www.w3.org/1999/xlink" content-type="dwc:institutional_code" xlink:title="National Museum of Natural History" xlink:href="http://grbio.org/institution/smithsonian-institution-national-museum-natural-history-0" xlink:type="simple">USNM</named-content> 1618675</td><td rowspan="1" colspan="1">anterior fixed for histology; posterior in 95% ethanol</td><td rowspan="1" colspan="1">CO1: <ext-link xmlns:xlink="http://www.w3.org/1999/xlink" xlink:href="MT578890" ext-link-type="gen" xlink:type="simple">MT578890</ext-link> 16S: <ext-link xmlns:xlink="http://www.w3.org/1999/xlink" xlink:href="MT581180" ext-link-type="gen" xlink:type="simple">MT581180</ext-link> 18S: <ext-link xmlns:xlink="http://www.w3.org/1999/xlink" xlink:href="MT581209" ext-link-type="gen" xlink:type="simple">MT581209</ext-link> 28S: <ext-link xmlns:xlink="http://www.w3.org/1999/xlink" xlink:href="MT581195" ext-link-type="gen" xlink:type="simple">MT581195</ext-link></td></tr><tr><td rowspan="1" colspan="1">CB055_18_05</td><td rowspan="1" colspan="1">B2018-03B</td><td rowspan="1" colspan="1">CARNE528-21</td><td rowspan="1" colspan="1"><named-content xmlns:xlink="http://www.w3.org/1999/xlink" content-type="dwc:institutional_code" xlink:title="National Museum of Natural History" xlink:href="http://grbio.org/institution/smithsonian-institution-national-museum-natural-history-0" xlink:type="simple">USNM</named-content> 1618750</td><td rowspan="1" colspan="1">posterior in 95% ethanol</td><td rowspan="1" colspan="1">CO1: <ext-link xmlns:xlink="http://www.w3.org/1999/xlink" xlink:href="MT578891" ext-link-type="gen" xlink:type="simple">MT578891</ext-link> 16S: <ext-link xmlns:xlink="http://www.w3.org/1999/xlink" xlink:href="MT581181" ext-link-type="gen" xlink:type="simple">MT581181</ext-link></td></tr><tr><td rowspan="5" colspan="1">
                  <bold><italic><tp:taxon-name><tp:taxon-name-part taxon-name-part-type="genus" reg="Tetranemertes">T.</tp:taxon-name-part><tp:taxon-name-part taxon-name-part-type="species" reg="pastafariensis">pastafariensis</tp:taxon-name-part></tp:taxon-name></italic> sp. nov.</bold>
                </td><td rowspan="1" colspan="1">CB055_18_06</td><td rowspan="1" colspan="1">B2018-20</td><td rowspan="1" colspan="1">CARNE529-21</td><td rowspan="1" colspan="1"><named-content xmlns:xlink="http://www.w3.org/1999/xlink" content-type="dwc:institutional_code" xlink:title="National Museum of Natural History" xlink:href="http://grbio.org/institution/smithsonian-institution-national-museum-natural-history-0" xlink:type="simple">USNM</named-content> 1618676</td><td rowspan="1" colspan="1">anterior fixed for histology, and posterior in 95% ethanol</td><td rowspan="1" colspan="1">CO1: <ext-link xmlns:xlink="http://www.w3.org/1999/xlink" xlink:href="MT578892" ext-link-type="gen" xlink:type="simple">MT578892</ext-link> 18S: <ext-link xmlns:xlink="http://www.w3.org/1999/xlink" xlink:href="MT581210" ext-link-type="gen" xlink:type="simple">MT581210</ext-link> 28S: <ext-link xmlns:xlink="http://www.w3.org/1999/xlink" xlink:href="MT581196" ext-link-type="gen" xlink:type="simple">MT581196</ext-link></td></tr><tr><td rowspan="1" colspan="1">CB055_18_07</td><td rowspan="1" colspan="1">B2018-20</td><td rowspan="1" colspan="1">CARNE530-21</td><td rowspan="1" colspan="1"><named-content xmlns:xlink="http://www.w3.org/1999/xlink" content-type="dwc:institutional_code" xlink:title="National Museum of Natural History" xlink:href="http://grbio.org/institution/smithsonian-institution-national-museum-natural-history-0" xlink:type="simple">USNM</named-content> 1618742</td><td rowspan="1" colspan="1">whole body in 95% ethanol</td><td rowspan="1" colspan="1">CO1: <ext-link xmlns:xlink="http://www.w3.org/1999/xlink" xlink:href="MT578893" ext-link-type="gen" xlink:type="simple">MT578893</ext-link></td></tr><tr><td rowspan="1" colspan="1">CB055_18_08</td><td rowspan="1" colspan="1">B2018-20</td><td rowspan="1" colspan="1">CARNE531-21</td><td rowspan="1" colspan="1"><named-content xmlns:xlink="http://www.w3.org/1999/xlink" content-type="dwc:institutional_code" xlink:title="National Museum of Natural History" xlink:href="http://grbio.org/institution/smithsonian-institution-national-museum-natural-history-0" xlink:type="simple">USNM</named-content> 1618743</td><td rowspan="1" colspan="1">whole body in 95% ethanol</td><td rowspan="1" colspan="1">CO1: <ext-link xmlns:xlink="http://www.w3.org/1999/xlink" xlink:href="MT578894" ext-link-type="gen" xlink:type="simple">MT578894</ext-link> 16S: <ext-link xmlns:xlink="http://www.w3.org/1999/xlink" xlink:href="OK073428" ext-link-type="gen" xlink:type="simple">OK073428</ext-link></td></tr><tr><td rowspan="1" colspan="1">SMCP0019</td><td rowspan="1" colspan="1">BdT19-13</td><td rowspan="1" colspan="1">CARNE532-21</td><td rowspan="1" colspan="1"><named-content xmlns:xlink="http://www.w3.org/1999/xlink" content-type="dwc:institutional_code" xlink:title="National Museum of Natural History" xlink:href="http://grbio.org/institution/smithsonian-institution-national-museum-natural-history-0" xlink:type="simple">USNM</named-content> 1660663</td><td rowspan="1" colspan="1">anterior fixed for histology; posterior in 95% ethanol</td><td rowspan="1" colspan="1">CO1: <ext-link xmlns:xlink="http://www.w3.org/1999/xlink" xlink:href="MT578896" ext-link-type="gen" xlink:type="simple">MT578896</ext-link> 16S: <ext-link xmlns:xlink="http://www.w3.org/1999/xlink" xlink:href="MT581182" ext-link-type="gen" xlink:type="simple">MT581182</ext-link></td></tr><tr><td rowspan="1" colspan="1">CBdT0059</td><td rowspan="1" colspan="1">BdT19-09</td><td rowspan="1" colspan="1">CARNE573-21</td><td rowspan="1" colspan="1"><named-content xmlns:xlink="http://www.w3.org/1999/xlink" content-type="dwc:institutional_code" xlink:title="National Museum of Natural History" xlink:href="http://grbio.org/institution/smithsonian-institution-national-museum-natural-history-0" xlink:type="simple">USNM</named-content> 1660659</td><td rowspan="1" colspan="1">anterior fixed for histology; posterior in 95% ethanol</td><td rowspan="1" colspan="1">CO1: <ext-link xmlns:xlink="http://www.w3.org/1999/xlink" xlink:href="MT578895" ext-link-type="gen" xlink:type="simple">MT578895</ext-link></td></tr><tr><td rowspan="10" colspan="1">
                  <bold><italic><tp:taxon-name><tp:taxon-name-part taxon-name-part-type="genus" reg="Tetranemertes">T.</tp:taxon-name-part><tp:taxon-name-part taxon-name-part-type="species" reg="paulayi">paulayi</tp:taxon-name-part></tp:taxon-name></italic> sp. nov.</bold>
                </td><td rowspan="1" colspan="1">BOMAN_07013</td><td rowspan="1" colspan="1">OM22-011A</td><td rowspan="1" colspan="1">NOMAN049-23</td><td rowspan="1" colspan="1"><named-content xmlns:xlink="http://www.w3.org/1999/xlink" content-type="dwc:institutional_code" xlink:title="Florida Museum of Natural History" xlink:href="http://grbio.org/institution/florida-museum-natural-history" xlink:type="simple">FLMNH</named-content> 1055</td><td rowspan="1" colspan="1">anterior and posterior fixed for histology; midbody in 95% ethanol</td><td rowspan="1" colspan="1"><abbrev xmlns:xlink="http://www.w3.org/1999/xlink" xlink:title="Cytochrome Oxidase I" id="ABBRID0E1KBG" xlink:type="simple">COI</abbrev>: <ext-link xmlns:xlink="http://www.w3.org/1999/xlink" xlink:href="OQ321715" ext-link-type="gen" xlink:type="simple">OQ321715</ext-link> 18S: <ext-link xmlns:xlink="http://www.w3.org/1999/xlink" xlink:href="OQ322649" ext-link-type="gen" xlink:type="simple">OQ322649</ext-link></td></tr><tr><td rowspan="1" colspan="1">BOMAN_08291</td><td rowspan="1" colspan="1">OM22-031B</td><td rowspan="1" colspan="1">NOMAN050-23</td><td rowspan="1" colspan="1"><named-content xmlns:xlink="http://www.w3.org/1999/xlink" content-type="dwc:institutional_code" xlink:title="Florida Museum of Natural History" xlink:href="http://grbio.org/institution/florida-museum-natural-history" xlink:type="simple">FLMNH</named-content> 1118</td><td rowspan="1" colspan="1">anterior and posterior fixed for histology; midbody in 95% ethanol</td><td rowspan="1" colspan="1">18S: <ext-link xmlns:xlink="http://www.w3.org/1999/xlink" xlink:href="OQ322646" ext-link-type="gen" xlink:type="simple">OQ322646</ext-link> 28S: <ext-link xmlns:xlink="http://www.w3.org/1999/xlink" xlink:href="OQ322592" ext-link-type="gen" xlink:type="simple">OQ322592</ext-link></td></tr><tr><td rowspan="1" colspan="1">BOMAN_08284</td><td rowspan="1" colspan="1">OM22-031B</td><td rowspan="1" colspan="1">NOMAN051-23</td><td rowspan="1" colspan="1"><named-content xmlns:xlink="http://www.w3.org/1999/xlink" content-type="dwc:institutional_code" xlink:title="Florida Museum of Natural History" xlink:href="http://grbio.org/institution/florida-museum-natural-history" xlink:type="simple">FLMNH</named-content> 1141</td><td rowspan="1" colspan="1">anterior fixed for histology, posterior in 95% ethanol</td><td rowspan="1" colspan="1"><abbrev xmlns:xlink="http://www.w3.org/1999/xlink" xlink:title="Cytochrome Oxidase I" id="ABBRID0ECNBG" xlink:type="simple">COI</abbrev>: <ext-link xmlns:xlink="http://www.w3.org/1999/xlink" xlink:href="OQ321720" ext-link-type="gen" xlink:type="simple">OQ321720</ext-link></td></tr><tr><td rowspan="1" colspan="1">BOMAN_08302</td><td rowspan="1" colspan="1">OM22-031B</td><td rowspan="1" colspan="1">NOMAN052-23</td><td rowspan="1" colspan="1"><named-content xmlns:xlink="http://www.w3.org/1999/xlink" content-type="dwc:institutional_code" xlink:title="Florida Museum of Natural History" xlink:href="http://grbio.org/institution/florida-museum-natural-history" xlink:type="simple">FLMNH</named-content> 1082</td><td rowspan="1" colspan="1">anterior fixed for histology, posterior in 95% ethanol</td><td rowspan="1" colspan="1"><abbrev xmlns:xlink="http://www.w3.org/1999/xlink" xlink:title="Cytochrome Oxidase I" id="ABBRID0EDOBG" xlink:type="simple">COI</abbrev>: <ext-link xmlns:xlink="http://www.w3.org/1999/xlink" xlink:href="OQ321722" ext-link-type="gen" xlink:type="simple">OQ321722</ext-link></td></tr><tr><td rowspan="1" colspan="1">BOMAN-08289</td><td rowspan="1" colspan="1">OM22-031C</td><td rowspan="1" colspan="1">–</td><td rowspan="1" colspan="1"><named-content xmlns:xlink="http://www.w3.org/1999/xlink" content-type="dwc:institutional_code" xlink:title="Florida Museum of Natural History" xlink:href="http://grbio.org/institution/florida-museum-natural-history" xlink:type="simple">FLMNH</named-content> 1136</td><td rowspan="1" colspan="1">anterior and posterior fixed for histology; midbody in 95% ethanol</td><td rowspan="1" colspan="1">–</td></tr><tr><td rowspan="1" colspan="1">BOMAN-08301</td><td rowspan="1" colspan="1">OM22-31B</td><td rowspan="1" colspan="1">–</td><td rowspan="1" colspan="1"><named-content xmlns:xlink="http://www.w3.org/1999/xlink" content-type="dwc:institutional_code" xlink:title="Florida Museum of Natural History" xlink:href="http://grbio.org/institution/florida-museum-natural-history" xlink:type="simple">FLMNH</named-content> 1133</td><td rowspan="1" colspan="1">anterior and posterior fixed for histology; midbody in 95% ethanol</td><td rowspan="1" colspan="1">–</td></tr><tr><td rowspan="1" colspan="1">BOMAN-09064</td><td rowspan="1" colspan="1">OM22-37B</td><td rowspan="1" colspan="1">–</td><td rowspan="1" colspan="1">
                  <abbrev xmlns:xlink="http://www.w3.org/1999/xlink" xlink:title="Oregon Institute of Marine Biology" id="ABBRID0EJQBG" xlink:type="simple">OIMB</abbrev>
                </td><td rowspan="1" colspan="1">whole body in 95% ethanol, bulk</td><td rowspan="1" colspan="1">–</td></tr><tr><td rowspan="1" colspan="1">BOMAN-09065</td><td rowspan="1" colspan="1">OM22-37B</td><td rowspan="1" colspan="1">–</td><td rowspan="1" colspan="1">
                  <abbrev xmlns:xlink="http://www.w3.org/1999/xlink" xlink:title="Oregon Institute of Marine Biology" id="ABBRID0EBRBG" xlink:type="simple">OIMB</abbrev>
                </td><td rowspan="1" colspan="1">whole body in 95% ethanol, bulk</td><td rowspan="1" colspan="1">–</td></tr><tr><td rowspan="1" colspan="1">BOMAN-09066</td><td rowspan="1" colspan="1">OM22-37B</td><td rowspan="1" colspan="1">–</td><td rowspan="1" colspan="1">
                  <abbrev xmlns:xlink="http://www.w3.org/1999/xlink" xlink:title="Oregon Institute of Marine Biology" id="ABBRID0EZRBG" xlink:type="simple">OIMB</abbrev>
                </td><td rowspan="1" colspan="1">whole body in 95% ethanol, bulk</td><td rowspan="1" colspan="1">–</td></tr><tr><td rowspan="1" colspan="1">BOMAN-09067</td><td rowspan="1" colspan="1">OM22-37B</td><td rowspan="1" colspan="1">–</td><td rowspan="1" colspan="1">
                  <abbrev xmlns:xlink="http://www.w3.org/1999/xlink" xlink:title="Oregon Institute of Marine Biology" id="ABBRID0ERSBG" xlink:type="simple">OIMB</abbrev>
                </td><td rowspan="1" colspan="1">whole body in 95% ethanol, bulk</td><td rowspan="1" colspan="1">–</td></tr><tr><td rowspan="3" colspan="1">
                  <bold><italic><tp:taxon-name><tp:taxon-name-part taxon-name-part-type="genus" reg="Tetranemertes">T.</tp:taxon-name-part><tp:taxon-name-part taxon-name-part-type="species" reg="rubrolineata">rubrolineata</tp:taxon-name-part></tp:taxon-name></italic> (Kirsteuer, 1965)</bold>
                </td><td rowspan="1" colspan="1">BOMAN_08053</td><td rowspan="1" colspan="1">OM22-030B</td><td rowspan="1" colspan="1">NOMAN046-23</td><td rowspan="1" colspan="1"><named-content xmlns:xlink="http://www.w3.org/1999/xlink" content-type="dwc:institutional_code" xlink:title="Florida Museum of Natural History" xlink:href="http://grbio.org/institution/florida-museum-natural-history" xlink:type="simple">FLMNH</named-content> 1089</td><td rowspan="1" colspan="1">anterior fixed for histology, posterior in 95% ethanol</td><td rowspan="1" colspan="1"><abbrev xmlns:xlink="http://www.w3.org/1999/xlink" xlink:title="Cytochrome Oxidase I" id="ABBRID0EGUBG" xlink:type="simple">COI</abbrev>: <ext-link xmlns:xlink="http://www.w3.org/1999/xlink" xlink:href="OQ321714" ext-link-type="gen" xlink:type="simple">OQ321714</ext-link></td></tr><tr><td rowspan="1" colspan="1">BOMAN_08078</td><td rowspan="1" colspan="1">OM22-022A</td><td rowspan="1" colspan="1">NOMAN047-23</td><td rowspan="1" colspan="1"><named-content xmlns:xlink="http://www.w3.org/1999/xlink" content-type="dwc:institutional_code" xlink:title="Florida Museum of Natural History" xlink:href="http://grbio.org/institution/florida-museum-natural-history" xlink:type="simple">FLMNH</named-content> 1126</td><td rowspan="1" colspan="1">anterior and posterior fixed for histology</td><td rowspan="1" colspan="1"><abbrev xmlns:xlink="http://www.w3.org/1999/xlink" xlink:title="Cytochrome Oxidase I" id="ABBRID0EHVBG" xlink:type="simple">COI</abbrev>: <ext-link xmlns:xlink="http://www.w3.org/1999/xlink" xlink:href="OQ321723" ext-link-type="gen" xlink:type="simple">OQ321723</ext-link></td></tr><tr><td rowspan="1" colspan="1">BOMAN_08038</td><td rowspan="1" colspan="1">OM22-022A</td><td rowspan="1" colspan="1">NOMAN048-23</td><td rowspan="1" colspan="1"><named-content xmlns:xlink="http://www.w3.org/1999/xlink" content-type="dwc:institutional_code" xlink:title="Florida Museum of Natural History" xlink:href="http://grbio.org/institution/florida-museum-natural-history" xlink:type="simple">FLMNH</named-content> 1094</td><td rowspan="1" colspan="1">anterior and posterior fixed for histology; midbody in 95% ethanol</td><td rowspan="1" colspan="1"><abbrev xmlns:xlink="http://www.w3.org/1999/xlink" xlink:title="Cytochrome Oxidase I" id="ABBRID0EIWBG" xlink:type="simple">COI</abbrev>: <ext-link xmlns:xlink="http://www.w3.org/1999/xlink" xlink:href="OQ321718" ext-link-type="gen" xlink:type="simple">OQ321718</ext-link> 18S: <ext-link xmlns:xlink="http://www.w3.org/1999/xlink" xlink:href="OQ322650" ext-link-type="gen" xlink:type="simple">OQ322650</ext-link> 28S: <ext-link xmlns:xlink="http://www.w3.org/1999/xlink" xlink:href="OQ322595" ext-link-type="gen" xlink:type="simple">OQ322595</ext-link></td></tr><tr><td rowspan="1" colspan="1">
                  <bold><italic><tp:taxon-name><tp:taxon-name-part taxon-name-part-type="genus" reg="Tetranemertes">T.</tp:taxon-name-part></tp:taxon-name></italic> sp. ETP001</bold>
                </td><td rowspan="1" colspan="1">SMPP0632</td><td rowspan="1" colspan="1">PP20</td><td rowspan="1" colspan="1">NOPP001-21</td><td rowspan="1" colspan="1">N/A</td><td rowspan="1" colspan="1">N/A</td><td rowspan="1" colspan="1">CO1: <ext-link xmlns:xlink="http://www.w3.org/1999/xlink" xlink:href="MT578897" ext-link-type="gen" xlink:type="simple">MT578897</ext-link> 16S: <ext-link xmlns:xlink="http://www.w3.org/1999/xlink" xlink:href="MT581183" ext-link-type="gen" xlink:type="simple">MT581183</ext-link> 18S: <ext-link xmlns:xlink="http://www.w3.org/1999/xlink" xlink:href="MT581211" ext-link-type="gen" xlink:type="simple">MT581211</ext-link> 28S: <ext-link xmlns:xlink="http://www.w3.org/1999/xlink" xlink:href="MT581197" ext-link-type="gen" xlink:type="simple">MT581197</ext-link></td></tr><tr><td rowspan="4" colspan="1">
                  <bold><italic><tp:taxon-name><tp:taxon-name-part taxon-name-part-type="genus" reg="Tetranemertes">T.</tp:taxon-name-part><tp:taxon-name-part taxon-name-part-type="species" reg="unistriata">unistriata</tp:taxon-name-part></tp:taxon-name></italic> sp. nov.</bold>
                </td><td rowspan="1" colspan="1">BOMAN_07032</td><td rowspan="1" colspan="1">OM22-011A</td><td rowspan="1" colspan="1">NOMAN037-23</td><td rowspan="1" colspan="1"><named-content xmlns:xlink="http://www.w3.org/1999/xlink" content-type="dwc:institutional_code" xlink:title="Florida Museum of Natural History" xlink:href="http://grbio.org/institution/florida-museum-natural-history" xlink:type="simple">FLMNH</named-content> 1062</td><td rowspan="1" colspan="1">anterior and posterior fixed for histology</td><td rowspan="1" colspan="1"><abbrev xmlns:xlink="http://www.w3.org/1999/xlink" xlink:title="Cytochrome Oxidase I" id="ABBRID0E1ZBG" xlink:type="simple">COI</abbrev>: <ext-link xmlns:xlink="http://www.w3.org/1999/xlink" xlink:href="OQ321719" ext-link-type="gen" xlink:type="simple">OQ321719</ext-link></td></tr><tr><td rowspan="1" colspan="1">490_070999_1</td><td rowspan="1" colspan="1">JP99</td><td rowspan="1" colspan="1">TETRW013-21</td><td rowspan="1" colspan="1"><named-content xmlns:xlink="http://www.w3.org/1999/xlink" content-type="dwc:institutional_code" xlink:title="National Museum of Natural History" xlink:href="http://grbio.org/institution/smithsonian-institution-national-museum-natural-history-0" xlink:type="simple">USNM</named-content> 1011573</td><td rowspan="1" colspan="1">histological slides: cross sections of posterior; tissue in 95% ethanol</td><td rowspan="1" colspan="1">CO1: <ext-link xmlns:xlink="http://www.w3.org/1999/xlink" xlink:href="MT578861" ext-link-type="gen" xlink:type="simple">MT578861</ext-link> 16S: <ext-link xmlns:xlink="http://www.w3.org/1999/xlink" xlink:href="MT581158" ext-link-type="gen" xlink:type="simple">MT581158</ext-link> 18S: <ext-link xmlns:xlink="http://www.w3.org/1999/xlink" xlink:href="MT581198" ext-link-type="gen" xlink:type="simple">MT581198</ext-link> 28S: <ext-link xmlns:xlink="http://www.w3.org/1999/xlink" xlink:href="MT581184" ext-link-type="gen" xlink:type="simple">MT581184</ext-link></td></tr><tr><td rowspan="1" colspan="1">490_071099_2</td><td rowspan="1" colspan="1">JP99</td><td rowspan="1" colspan="1">TETRW014-21</td><td rowspan="1" colspan="1"><named-content xmlns:xlink="http://www.w3.org/1999/xlink" content-type="dwc:institutional_code" xlink:title="National Museum of Natural History" xlink:href="http://grbio.org/institution/smithsonian-institution-national-museum-natural-history-0" xlink:type="simple">USNM</named-content> 1011574</td><td rowspan="1" colspan="1">histological slides: longitudinal sections of posterior; tissue in 95% ethanol</td><td rowspan="1" colspan="1">CO1: <ext-link xmlns:xlink="http://www.w3.org/1999/xlink" xlink:href="MT578862" ext-link-type="gen" xlink:type="simple">MT578862</ext-link> 18S: <ext-link xmlns:xlink="http://www.w3.org/1999/xlink" xlink:href="MT581199" ext-link-type="gen" xlink:type="simple">MT581199</ext-link> 28S: <ext-link xmlns:xlink="http://www.w3.org/1999/xlink" xlink:href="MT581185" ext-link-type="gen" xlink:type="simple">MT581185</ext-link></td></tr><tr><td rowspan="1" colspan="1">490_071099_3</td><td rowspan="1" colspan="1">JP99</td><td rowspan="1" colspan="1">TETRW015-21</td><td rowspan="1" colspan="1"><named-content xmlns:xlink="http://www.w3.org/1999/xlink" content-type="dwc:institutional_code" xlink:title="National Museum of Natural History" xlink:href="http://grbio.org/institution/smithsonian-institution-national-museum-natural-history-0" xlink:type="simple">USNM</named-content> 1011575</td><td rowspan="1" colspan="1">histological sections of head and posterior</td><td rowspan="1" colspan="1">–</td></tr></tbody></table></table-wrap><table-wrap id="T2" position="float" orientation="portrait"><label>Table 2.</label><caption><p>Collecting information for <italic><tp:taxon-name><tp:taxon-name-part taxon-name-part-type="genus" reg="Tetranemertes">Tetranemertes</tp:taxon-name-part></tp:taxon-name></italic> specimens.</p></caption><table id="TID0E56CI" rules="all"><tbody><tr><th rowspan="1" colspan="1">Site</th><th rowspan="1" colspan="1">Date</th><th rowspan="1" colspan="1">Location</th><th rowspan="1" colspan="1">GPS</th><th rowspan="1" colspan="1">Habitat</th><th rowspan="1" colspan="1">Depth</th><th rowspan="1" colspan="1">Collectors</th></tr><tr><td rowspan="1" colspan="1">
                  <bold>B2018-03B</bold>
                </td><td rowspan="1" colspan="1">21 Aug 2018</td><td rowspan="1" colspan="1">Hospital Point, Isla Solarte, Bocas del Toro, Panamá</td><td rowspan="1" colspan="1">
                  <named-content xmlns:xlink="http://www.w3.org/1999/xlink" content-type="dwc:verbatimCoordinates" xlink:type="simple">
                    <named-content content-type="geo-json" specific-use="{&#34;type&#34;:&#34;Point&#34;,&#34;coordinates&#34;:[-82.218583,9.333755]}" id="NCID0EL6BG" xlink:type="simple">9.333755, -82.218583</named-content>
                  </named-content>
                </td><td rowspan="1" colspan="1">coral rubble</td><td rowspan="1" colspan="1">1–2 m</td><td rowspan="1" colspan="1">Megan Schwartz et al.</td></tr><tr><td rowspan="1" colspan="1">
                  <bold>B2018-04</bold>
                </td><td rowspan="1" colspan="1">22 Aug 2018</td><td rowspan="1" colspan="1">Wild Cane Key, Isla Bastimentos, Bocas del Toro, Panamá</td><td rowspan="1" colspan="1">
                  <named-content xmlns:xlink="http://www.w3.org/1999/xlink" content-type="dwc:verbatimCoordinates" xlink:type="simple">
                    <named-content content-type="geo-json" specific-use="{&#34;type&#34;:&#34;Point&#34;,&#34;coordinates&#34;:[-82.168114,9.348691]}" id="NCID0EOAAI" xlink:type="simple">9.348691, -82.168114</named-content>
                  </named-content>
                </td><td rowspan="1" colspan="1">coral rubble</td><td rowspan="1" colspan="1">5–7 m</td><td rowspan="1" colspan="1">Svetlana Maslakova, Maycol Madrid</td></tr><tr><td rowspan="1" colspan="1">
                  <bold>B2018-20</bold>
                </td><td rowspan="1" colspan="1">28 Aug 2018</td><td rowspan="1" colspan="1">Hospital Point, Isla Solarte, Bocas del Toro, Panamá</td><td rowspan="1" colspan="1">
                  <named-content xmlns:xlink="http://www.w3.org/1999/xlink" content-type="dwc:verbatimCoordinates" xlink:type="simple">
                    <named-content content-type="geo-json" specific-use="{&#34;type&#34;:&#34;Point&#34;,&#34;coordinates&#34;:[-82.218583,9.333755]}" id="NCID0EQBAI" xlink:type="simple">9.333755, -82.218583</named-content>
                  </named-content>
                </td><td rowspan="1" colspan="1">coral rubble</td><td rowspan="1" colspan="1">1–2 m</td><td rowspan="1" colspan="1">Megan Schwartz et al.</td></tr><tr><td rowspan="1" colspan="1">
                  <bold>B2018-21</bold>
                </td><td rowspan="1" colspan="1">22 Aug 2018</td><td rowspan="1" colspan="1">Mangrove Point, Isla Colon, Bocas del Toro, Panamá</td><td rowspan="1" colspan="1">
                  <named-content xmlns:xlink="http://www.w3.org/1999/xlink" content-type="dwc:verbatimCoordinates" xlink:type="simple">
                    <named-content content-type="geo-json" specific-use="{&#34;type&#34;:&#34;Point&#34;,&#34;coordinates&#34;:[-82.253636,9.327247]}" id="NCID0ESCAI" xlink:type="simple">9.327247, -82.253636</named-content>
                  </named-content>
                </td><td rowspan="1" colspan="1">coral rubble</td><td rowspan="1" colspan="1">1–2 m</td><td rowspan="1" colspan="1">Irina Cherneva, Eduardo Zattara, Christina Ellison</td></tr><tr><td rowspan="1" colspan="1">
                  <bold>BdT03</bold>
                </td><td rowspan="1" colspan="1">2-3 Aug 2003</td><td rowspan="1" colspan="1">Bocas del Toro, Panamá</td><td rowspan="1" colspan="1">N/A</td><td rowspan="1" colspan="1">N/A</td><td rowspan="1" colspan="1">N/A</td><td rowspan="1" colspan="1">Jon Norenburg</td></tr><tr><td rowspan="1" colspan="1">
                  <bold>BdT03R</bold>
                </td><td rowspan="1" colspan="1">3 Aug 2003</td><td rowspan="1" colspan="1">Cayo Roldan, Bocas del Toro, Panamá</td><td rowspan="1" colspan="1">N/A</td><td rowspan="1" colspan="1">N/A</td><td rowspan="1" colspan="1">N/A</td><td rowspan="1" colspan="1">Jon Norenburg</td></tr><tr><td rowspan="1" colspan="1">
                  <bold>BdT19-08</bold>
                </td><td rowspan="1" colspan="1">8 Aug 2019</td><td rowspan="1" colspan="1">Playa Escondida 2, Isla Colón, Bocas del Toro, Panamá</td><td rowspan="1" colspan="1">
                  <named-content xmlns:xlink="http://www.w3.org/1999/xlink" content-type="dwc:verbatimCoordinates" xlink:type="simple">
                    <named-content content-type="geo-json" specific-use="{&#34;type&#34;:&#34;Point&#34;,&#34;coordinates&#34;:[-82.238778,9.379778]}" id="NCID0EGFAI" xlink:type="simple">9.379778, -82.238778</named-content>
                  </named-content>
                </td><td rowspan="1" colspan="1">sandy-muddy beach with rocks</td><td rowspan="1" colspan="1">1–2 m</td><td rowspan="1" colspan="1">Christina Ellison, Maycol Madrid</td></tr><tr><td rowspan="1" colspan="1">
                  <bold>BdT19-09</bold>
                </td><td rowspan="1" colspan="1">9 Aug 2019</td><td rowspan="1" colspan="1">Playa Boca del Drago, Isla Colón, Bocas del Toro, Panamá</td><td rowspan="1" colspan="1">
                  <named-content xmlns:xlink="http://www.w3.org/1999/xlink" content-type="dwc:verbatimCoordinates" xlink:type="simple">
                    <named-content content-type="geo-json" specific-use="{&#34;type&#34;:&#34;Point&#34;,&#34;coordinates&#34;:[-82.331167,9.414639]}" id="NCID0EIGAI" xlink:type="simple">9.414639, -82.331167</named-content>
                  </named-content>
                </td><td rowspan="1" colspan="1">sandy beach with rocks, rubble</td><td rowspan="1" colspan="1">1–2 m</td><td rowspan="1" colspan="1">Christina Ellison, Maycol Madrid</td></tr><tr><td rowspan="1" colspan="1">
                  <bold>BdT19-13</bold>
                </td><td rowspan="1" colspan="1">26 Aug 2019</td><td rowspan="1" colspan="1">Cayo Coral, Isla Bastimentos, Bocas del Toro, Panamá</td><td rowspan="1" colspan="1">
                  <named-content xmlns:xlink="http://www.w3.org/1999/xlink" content-type="dwc:verbatimCoordinates" xlink:type="simple">
                    <named-content content-type="geo-json" specific-use="{&#34;type&#34;:&#34;Point&#34;,&#34;coordinates&#34;:[-82.111972,9.243583]}" id="NCID0EKHAI" xlink:type="simple">9.243583, -82.111972</named-content>
                  </named-content>
                </td><td rowspan="1" colspan="1">very lively reef, with lots of green calcareous (and other types of) algae</td><td rowspan="1" colspan="1">7–8 m</td><td rowspan="1" colspan="1">Svetlana Maslakova, Deyvis González, Christina Ellison</td></tr><tr><td rowspan="1" colspan="1">
                  <bold>BdT19-19</bold>
                </td><td rowspan="1" colspan="1">3 Sep 2019</td><td rowspan="1" colspan="1">Fuerte Sherman, Colón, Panamá</td><td rowspan="1" colspan="1">
                  <named-content xmlns:xlink="http://www.w3.org/1999/xlink" content-type="dwc:verbatimCoordinates" xlink:type="simple">
                    <named-content content-type="geo-json" specific-use="{&#34;type&#34;:&#34;Point&#34;,&#34;coordinates&#34;:[-79.944953,9.353287]}" id="NCID0EMIAI" xlink:type="simple">9.3532872, -79.9449529</named-content>
                  </named-content>
                </td><td rowspan="1" colspan="1">fossil reef, silted coral rubble, mostly solid</td><td rowspan="1" colspan="1">3–4 m</td><td rowspan="1" colspan="1">Svetlana Maslakova, Maycol Madrid</td></tr><tr><td rowspan="1" colspan="1">
                  <bold>BdT19-20</bold>
                </td><td rowspan="1" colspan="1">4 Sep 2019</td><td rowspan="1" colspan="1">Drake Island, Portobelo, Colón, Panamá</td><td rowspan="1" colspan="1">
                  <named-content xmlns:xlink="http://www.w3.org/1999/xlink" content-type="dwc:verbatimCoordinates" xlink:type="simple">
                    <named-content content-type="geo-json" specific-use="{&#34;type&#34;:&#34;Point&#34;,&#34;coordinates&#34;:[-79.685000,9.561389]}" id="NCID0EOJAI" xlink:type="simple">9.561389, -79.685</named-content>
                  </named-content>
                </td><td rowspan="1" colspan="1">Live reef with lots of Agaricia rubble</td><td rowspan="1" colspan="1">12 m</td><td rowspan="1" colspan="1">Svetlana Maslakova, Maycol Madrid</td></tr><tr><td rowspan="1" colspan="1">
                  <bold>BdT19-21</bold>
                </td><td rowspan="1" colspan="1">4 Sep 2019</td><td rowspan="1" colspan="1">Huerta, Portobelo, Colón, Panamá</td><td rowspan="1" colspan="1">
                  <named-content xmlns:xlink="http://www.w3.org/1999/xlink" content-type="dwc:verbatimCoordinates" xlink:type="simple">
                    <named-content content-type="geo-json" specific-use="{&#34;type&#34;:&#34;Point&#34;,&#34;coordinates&#34;:[-79.681389,9.561944]}" id="NCID0EQKAI" xlink:type="simple">9.561944, -79.681389</named-content>
                  </named-content>
                </td><td rowspan="1" colspan="1">Live reef with lots of Agaricia rubble</td><td rowspan="1" colspan="1">8–15 m</td><td rowspan="1" colspan="1">Svetlana Maslakova, Maycol Madrid</td></tr><tr><td rowspan="1" colspan="1">
                  <bold>BdT19-25</bold>
                </td><td rowspan="1" colspan="1">10 Sep 2019</td><td rowspan="1" colspan="1">Playa Boca del Drago, Isla Colón, Bocas del Toro, Panamá</td><td rowspan="1" colspan="1">
                  <named-content xmlns:xlink="http://www.w3.org/1999/xlink" content-type="dwc:verbatimCoordinates" xlink:type="simple">
                    <named-content content-type="geo-json" specific-use="{&#34;type&#34;:&#34;Point&#34;,&#34;coordinates&#34;:[-82.331167,9.414639]}" id="NCID0ESLAI" xlink:type="simple">9.414639, -82.331167</named-content>
                  </named-content>
                </td><td rowspan="1" colspan="1">Sandy beach, intertidal/shallow subtidal – rocks, rubble</td><td rowspan="1" colspan="1">1–2 m</td><td rowspan="1" colspan="1">Christina Ellison, Maycol Madrid</td></tr><tr><td rowspan="1" colspan="1">
                  <bold>CBC02</bold>
                </td><td rowspan="1" colspan="1">12 Jun 2002</td><td rowspan="1" colspan="1">Carrie Bow Cay, Belize</td><td rowspan="1" colspan="1">N/A</td><td rowspan="1" colspan="1">coral rubble with orange sponge</td><td rowspan="1" colspan="1">30 m</td><td rowspan="1" colspan="1">Megan Schwartz Jon Norenburg</td></tr><tr><td rowspan="1" colspan="1">
                  <bold>DR23</bold>
                </td><td rowspan="1" colspan="1">25 Sep 2011</td><td rowspan="1" colspan="1">Alboran Island, Spain</td><td rowspan="1" colspan="1">
                  <named-content xmlns:xlink="http://www.w3.org/1999/xlink" content-type="dwc:verbatimCoordinates" xlink:type="simple">
                    <named-content content-type="geo-json" specific-use="{&#34;type&#34;:&#34;Point&#34;,&#34;coordinates&#34;:[-3.040333,35.932167]}" id="NCID0ENNAI" xlink:type="simple">35.932167, -3.040333</named-content>
                  </named-content>
                </td><td rowspan="1" colspan="1">coralline red algae and <italic><tp:taxon-name><tp:taxon-name-part taxon-name-part-type="genus" reg="Ulva">Ulva</tp:taxon-name-part></tp:taxon-name></italic></td><td rowspan="1" colspan="1">25 m</td><td rowspan="1" colspan="1">Juan Junoy</td></tr><tr><td rowspan="1" colspan="1">
                  <bold>GM06</bold>
                </td><td rowspan="1" colspan="1">26 Jul 2006</td><td rowspan="1" colspan="1">NSF III Sta. 89, Northern Gulf of Mexico</td><td rowspan="1" colspan="1">
                  <named-content xmlns:xlink="http://www.w3.org/1999/xlink" content-type="dwc:verbatimCoordinates" xlink:type="simple">
                    <named-content content-type="geo-json" specific-use="{&#34;type&#34;:&#34;Point&#34;,&#34;coordinates&#34;:[-91.629500,27.985000]}" id="NCID0EWOAI" xlink:type="simple">27.9850, -91.6295</named-content>
                  </named-content>
                </td><td rowspan="1" colspan="1">shell riddled with sponge (collected with box dredge)</td><td rowspan="1" colspan="1">65–71 m</td><td rowspan="1" colspan="1">Jon Norenburg</td></tr><tr><td rowspan="1" colspan="1">
                  <bold>JP99</bold>
                </td><td rowspan="1" colspan="1">9-10 Jul 1999</td><td rowspan="1" colspan="1">Engetsu Island, Shirahama, Wakayama, Japan</td><td rowspan="1" colspan="1">
                  <named-content xmlns:xlink="http://www.w3.org/1999/xlink" content-type="dwc:verbatimCoordinates" xlink:type="simple">
                    <named-content content-type="geo-json" specific-use="{&#34;type&#34;:&#34;Point&#34;,&#34;coordinates&#34;:[135.336000,33.689000]}" id="NCID0EYPAI" xlink:type="simple">33.689, 135.336</named-content>
                  </named-content>
                </td><td rowspan="1" colspan="1">among calcareous algae</td><td rowspan="1" colspan="1">1–2 m</td><td rowspan="1" colspan="1">Svetlana Maslakova, Megan Schwartz</td></tr><tr><td rowspan="1" colspan="1">
                  <bold>OM22-011A</bold>
                </td><td rowspan="1" colspan="1">11 Jan 2022</td><td rowspan="1" colspan="1">Hamdis, Mirbat, Dhofar, Oman</td><td rowspan="1" colspan="1">
                  <named-content xmlns:xlink="http://www.w3.org/1999/xlink" content-type="dwc:verbatimCoordinates" xlink:type="simple">
                    <named-content content-type="geo-json" specific-use="{&#34;type&#34;:&#34;Point&#34;,&#34;coordinates&#34;:[54.762550,16.947350]}" id="NCID0E1QAI" xlink:type="simple">16.94735, 54.76255</named-content>
                  </named-content>
                </td><td rowspan="1" colspan="1">coral rubble</td><td rowspan="1" colspan="1">4–9 m</td><td rowspan="1" colspan="1">Svetlana Maslakova</td></tr><tr><td rowspan="1" colspan="1">
                  <bold>OM22-022A</bold>
                </td><td rowspan="1" colspan="1">16 Jan 2022</td><td rowspan="1" colspan="1">Hamdis, Mirbat, Dhofar, Oman</td><td rowspan="1" colspan="1">
                  <named-content xmlns:xlink="http://www.w3.org/1999/xlink" content-type="dwc:verbatimCoordinates" xlink:type="simple">
                    <named-content content-type="geo-json" specific-use="{&#34;type&#34;:&#34;Point&#34;,&#34;coordinates&#34;:[54.762560,16.947350]}" id="NCID0E3RAI" xlink:type="simple">16.94735, 54.76256</named-content>
                  </named-content>
                </td><td rowspan="1" colspan="1">coral rubble</td><td rowspan="1" colspan="1">6 m</td><td rowspan="1" colspan="1">Svetlana Maslakova, Gustav Paulay</td></tr><tr><td rowspan="1" colspan="1">
                  <bold>OM22-030B</bold>
                </td><td rowspan="1" colspan="1">19 Jan 2022</td><td rowspan="1" colspan="1">Michel’s Reef, Mirbat, Dhofar, Oman</td><td rowspan="1" colspan="1">
                  <named-content xmlns:xlink="http://www.w3.org/1999/xlink" content-type="dwc:verbatimCoordinates" xlink:type="simple">
                    <named-content content-type="geo-json" specific-use="{&#34;type&#34;:&#34;Point&#34;,&#34;coordinates&#34;:[54.730050,16.943320]}" id="NCID0E5SAI" xlink:type="simple">16.94332, 54.73005</named-content>
                  </named-content>
                </td><td rowspan="1" colspan="1">shell hash</td><td rowspan="1" colspan="1">30 m</td><td rowspan="1" colspan="1">Svetlana Maslakova</td></tr><tr><td rowspan="1" colspan="1">
                  <bold>OM22-031B</bold>
                </td><td rowspan="1" colspan="1">20 Jan 2022</td><td rowspan="1" colspan="1">Inshore of Chinese Wreck, Mirbat, Dhofar, Oman</td><td rowspan="1" colspan="1">
                  <named-content xmlns:xlink="http://www.w3.org/1999/xlink" content-type="dwc:verbatimCoordinates" xlink:type="simple">
                    <named-content content-type="geo-json" specific-use="{&#34;type&#34;:&#34;Point&#34;,&#34;coordinates&#34;:[54.707970,16.966120]}" id="NCID0EAUAI" xlink:type="simple">16.96612, 54.70797</named-content>
                  </named-content>
                </td><td rowspan="1" colspan="1">scraped sample of vermetid/coralline algae encrustation</td><td rowspan="1" colspan="1">2 m</td><td rowspan="1" colspan="1">Svetlana Maslakova, Gustav Paulay</td></tr><tr><td rowspan="1" colspan="1">
                  <bold>OM22-031C</bold>
                </td><td rowspan="1" colspan="1">20 Jan 2022</td><td rowspan="1" colspan="1">Inshore of Chinese Wreck, Mirbat, Dhofar, Oman</td><td rowspan="1" colspan="1">
                  <named-content xmlns:xlink="http://www.w3.org/1999/xlink" content-type="dwc:verbatimCoordinates" xlink:type="simple">
                    <named-content content-type="geo-json" specific-use="{&#34;type&#34;:&#34;Point&#34;,&#34;coordinates&#34;:[54.707980,16.966120]}" id="NCID0ECVAI" xlink:type="simple">16.96612, 54.70798</named-content>
                  </named-content>
                </td><td rowspan="1" colspan="1">algal holdfasts</td><td rowspan="1" colspan="1">2 m</td><td rowspan="1" colspan="1">Svetlana Maslakova, Gustav Paulay</td></tr><tr><td rowspan="1" colspan="1">
                  <bold>OM22-037B</bold>
                </td><td rowspan="1" colspan="1">22 Jan 2022</td><td rowspan="1" colspan="1">Roshan Reef, Mirbat, Dhofar, Oman</td><td rowspan="1" colspan="1">
                  <named-content xmlns:xlink="http://www.w3.org/1999/xlink" content-type="dwc:verbatimCoordinates" xlink:type="simple">
                    <named-content content-type="geo-json" specific-use="{&#34;type&#34;:&#34;Point&#34;,&#34;coordinates&#34;:[54.690220,16.968520]}" id="NCID0EEWAI" xlink:type="simple">16.96852, 54.69022</named-content>
                  </named-content>
                </td><td rowspan="1" colspan="1">from barnacle and algae scraping</td><td rowspan="1" colspan="1">7–8 m</td><td rowspan="1" colspan="1">Gustav Paulay</td></tr><tr><td rowspan="1" colspan="1">
                  <bold>OM22-051B</bold>
                </td><td rowspan="1" colspan="1">26 Jan 2022</td><td rowspan="1" colspan="1">Chinese Wreck, Mirbat, Dhofar, Oman</td><td rowspan="1" colspan="1">
                  <named-content xmlns:xlink="http://www.w3.org/1999/xlink" content-type="dwc:verbatimCoordinates" xlink:type="simple">
                    <named-content content-type="geo-json" specific-use="{&#34;type&#34;:&#34;Point&#34;,&#34;coordinates&#34;:[54.707970,16.966120]}" id="NCID0EGXAI" xlink:type="simple">16.96612, 54.70797</named-content>
                  </named-content>
                </td><td rowspan="1" colspan="1">coral rubble</td><td rowspan="1" colspan="1">3–5 m</td><td rowspan="1" colspan="1">Svetlana Maslakova, Gustav Paulay</td></tr><tr><td rowspan="1" colspan="1">
                  <bold>PP20</bold>
                </td><td rowspan="1" colspan="1">20 Jan 2020</td><td rowspan="1" colspan="1">Isla Pachequilla, Panamá, Panamá</td><td rowspan="1" colspan="1">
                  <named-content xmlns:xlink="http://www.w3.org/1999/xlink" content-type="dwc:verbatimCoordinates" xlink:type="simple">
                    <named-content content-type="geo-json" specific-use="{&#34;type&#34;:&#34;Point&#34;,&#34;coordinates&#34;:[-79.060500,8.672310]}" id="NCID0EIYAI" xlink:type="simple">8.67231, -79.0605</named-content>
                  </named-content>
                </td><td rowspan="1" colspan="1">coral rubble</td><td rowspan="1" colspan="1">5 m</td><td rowspan="1" colspan="1">Christina Ellison, Maycol Madrid</td></tr><tr><td rowspan="1" colspan="1">
                  <bold>PR</bold>
                </td><td rowspan="1" colspan="1">Aug 2011</td><td rowspan="1" colspan="1">Vieques, Puerto Rico</td><td rowspan="1" colspan="1">N/A</td><td rowspan="1" colspan="1">N/A</td><td rowspan="1" colspan="1">0–2 m</td><td rowspan="1" colspan="1">Megan Schwartz</td></tr></tbody></table></table-wrap></tp:treatment-sec><ref-list><ref id="B8"><mixed-citation xmlns:xlink="http://www.w3.org/1999/xlink" xlink:type="simple"><person-group><name name-style="western"><surname>Gibson</surname><given-names>R</given-names></name></person-group> (<year>1982</year>) <article-title>Nemerteans of the Great Barrier Reef: 5. <tp:taxon-name><tp:taxon-name-part taxon-name-part-type="class">Enopla</tp:taxon-name-part></tp:taxon-name><tp:taxon-name><tp:taxon-name-part taxon-name-part-type="subclass">Hoplonemertea</tp:taxon-name-part></tp:taxon-name> (<tp:taxon-name><tp:taxon-name-part taxon-name-part-type="order">Monostilifera</tp:taxon-name-part></tp:taxon-name>).</article-title><source>Zoological Journal of the Linnean Society</source><volume>75</volume>(<issue>3</issue>): <fpage>269</fpage>–<lpage>296</lpage>. <ext-link xlink:href="10.1111/j.1096-3642.1982.tb01949.x" ext-link-type="doi" xlink:type="simple">https://doi.org/10.1111/j.1096-3642.1982.tb01949.x</ext-link></mixed-citation></ref><ref id="B19"><mixed-citation xmlns:xlink="http://www.w3.org/1999/xlink" xlink:type="simple"><person-group><name name-style="western"><surname>Kirsteuer</surname><given-names>E</given-names></name></person-group> (<year>1965</year>) <article-title>Über das Vorkommen von Nemertinen in einem tropischen Korallenriff. 4. <tp:taxon-name><tp:taxon-name-part taxon-name-part-type="subclass">Hoplonemertini</tp:taxon-name-part></tp:taxon-name><tp:taxon-name><tp:taxon-name-part taxon-name-part-type="order">Monostilifera</tp:taxon-name-part></tp:taxon-name>.</article-title><source>Zoologische Jahrbucher</source><volume>92</volume>: <fpage>289</fpage>–<lpage>326</lpage>. [On the occurrence of nemerteans in a tropical coral reef 4. <tp:taxon-name><tp:taxon-name-part taxon-name-part-type="subclass">Hoplonemertea</tp:taxon-name-part></tp:taxon-name><tp:taxon-name><tp:taxon-name-part taxon-name-part-type="order">Monostilifera</tp:taxon-name-part></tp:taxon-name>] [in German]</mixed-citation></ref></ref-list></tp:taxon-treatment>
