# Supplementary material for: ﻿Seven new species of Tetranemertes Chernyshev, 1992 (Monostilifera, Hoplonemertea, Nemertea) from the Caribbean Sea, western Pacific, and Arabian Sea, and revision of the genus
Source: Zookeys. 2023 Oct 5;1181:167–200. doi: 10.3897/zookeys.1181.109521 (PMC10570821; doi:10.3897/zookeys.1181.109521)
Supplement: XML Treatment for Tetranemertes hermaphroditica [file zookeys.1181.109521-treatment4.xml]

<!DOCTYPE tp:taxon-treatment
  PUBLIC "-//TaxonX//DTD Taxonomic Treatment Publishing DTD v0 20100105//EN" "tax-treatment-NSO.dtd">
<tp:taxon-treatment xmlns:tp="http://www.plazi.org/taxpub"><tp:treatment-meta><kwd-group><label>Taxon classification</label><kwd>
                <named-content content-type="kingdom">Animalia</named-content>
              </kwd><kwd>
                <named-content content-type="order">Monostilifera</named-content>
              </kwd><kwd>
                <named-content content-type="family">Oerstediidae</named-content>
              </kwd></kwd-group><mixed-citation publication-type="journal"><person-group><name><surname>Cherneva</surname><given-names>Irina</given-names></name><name><surname>Ellison</surname><given-names>Christina I.</given-names></name><name><surname>Zattara</surname><given-names>Eduardo E.</given-names></name><name><surname>Norenburg</surname><given-names>Jon L.</given-names></name><name><surname>Schwartz</surname><given-names>Megan L.</given-names></name><name><surname>Junoy</surname><given-names>Juan</given-names></name><name><surname>Maslakova</surname><given-names>Svetlana A.</given-names></name></person-group><article-title>﻿Seven new species of <italic><tp:taxon-name><tp:taxon-name-part taxon-name-part-type="genus" reg="Tetranemertes">Tetranemertes</tp:taxon-name-part></tp:taxon-name></italic> Chernyshev, 1992 (<tp:taxon-name><tp:taxon-name-part taxon-name-part-type="order">Monostilifera</tp:taxon-name-part></tp:taxon-name>, <tp:taxon-name><tp:taxon-name-part taxon-name-part-type="subclass">Hoplonemertea</tp:taxon-name-part></tp:taxon-name>, <tp:taxon-name><tp:taxon-name-part taxon-name-part-type="phylum">Nemertea</tp:taxon-name-part></tp:taxon-name>) from the Caribbean Sea, western Pacific, and Arabian Sea, and revision of the genus</article-title><source>Zookeys</source><day>05</day><month>10</month><year>2023</year><volume>1181</volume><fpage>167</fpage><lpage>200</lpage><pub-id pub-id-type="doi">10.3897/zookeys.1181.109521</pub-id></mixed-citation></tp:treatment-meta><tp:nomenclature><label>﻿</label><tp:taxon-name>
              <object-id xmlns:xlink="http://www.w3.org/1999/xlink" content-type="arpha" xlink:type="simple">461A35FA-E279-5682-89DD-F99609626389</object-id>
              <tp:taxon-name-part taxon-name-part-type="genus" reg="Tetranemertes">Tetranemertes</tp:taxon-name-part>
              <tp:taxon-name-part taxon-name-part-type="species" reg="hermaphroditica">hermaphroditica</tp:taxon-name-part>
            </tp:taxon-name><tp:taxon-authority>(Gibson, 1982)</tp:taxon-authority><tp:nomenclature-citation-list><tp:nomenclature-citation><tp:taxon-name>
                  <tp:taxon-name-part taxon-name-part-type="genus" reg="Nemertes">Nemertes</tp:taxon-name-part>
                  <tp:taxon-name-part taxon-name-part-type="species" reg="hermaphroditicus">hermaphroditicus</tp:taxon-name-part>
                </tp:taxon-name><comment>Gibson, 1982: 227.</comment></tp:nomenclature-citation></tp:nomenclature-citation-list></tp:nomenclature><tp:treatment-sec sec-type="type material" id="SECID0ESEAK"><title>Type material.</title><p>No specimens of this species were available to us for morphological examination or DNA barcoding. Type material consists of the holotype: mature individual, full series of transverse and oblique sections, deposited at the Australian Museum, in Sydney, Australia (W.5880), collected by R. Gibson, 13 July 1975, western mid-reef flat, Heron Island, Capricorn Group.</p></tp:treatment-sec><tp:treatment-sec sec-type="diagnosis" id="SECID0EXEAK"><title>Diagnosis.</title><p>Body color of living specimens dusky pink overall with translucent and colorless body margins, resembling <italic><tp:taxon-name><tp:taxon-name-part taxon-name-part-type="genus" reg="Tetranemertes">T.</tp:taxon-name-part><tp:taxon-name-part taxon-name-part-type="species" reg="antonina">antonina</tp:taxon-name-part></tp:taxon-name></italic>, <italic><tp:taxon-name><tp:taxon-name-part taxon-name-part-type="genus" reg="Tetranemertes">T.</tp:taxon-name-part><tp:taxon-name-part taxon-name-part-type="species" reg="arabica">arabica</tp:taxon-name-part></tp:taxon-name></italic> sp. nov., and <italic><tp:taxon-name><tp:taxon-name-part taxon-name-part-type="genus" reg="Tetranemertes">T.</tp:taxon-name-part><tp:taxon-name-part taxon-name-part-type="species" reg="majinbuui">majinbuui</tp:taxon-name-part></tp:taxon-name></italic> sp. nov. <italic><tp:taxon-name><tp:taxon-name-part taxon-name-part-type="genus" reg="Tetranemertes">Tetranemertes</tp:taxon-name-part><tp:taxon-name-part taxon-name-part-type="species" reg="hermaphroditica">hermaphroditica</tp:taxon-name-part></tp:taxon-name></italic> is the only species in the genus known to be a simultaneous hermaphrodite. Basis of central stylet is described to be cylindrical and rounded posteriorly, similar to that reported by <xref ref-type="bibr" rid="B2">Bürger (1895)</xref> for <italic><tp:taxon-name><tp:taxon-name-part taxon-name-part-type="genus" reg="Tetranemertes">T.</tp:taxon-name-part><tp:taxon-name-part taxon-name-part-type="species" reg="antonina">antonina</tp:taxon-name-part></tp:taxon-name></italic>, and unlike the posteriorly bilobed or deeply forked basis in other species of the genus, at least in larger individuals. Wide geographic separation also supports the distinctiveness of this species from all others.</p></tp:treatment-sec><tp:treatment-sec sec-type="habitat" id="SECID0EYGAK"><title>Habitat.</title><p>Beneath a large fragment of dead coral (<italic><tp:taxon-name><tp:taxon-name-part taxon-name-part-type="genus" reg="Acropora">Acropora</tp:taxon-name-part></tp:taxon-name></italic> sp.) partially embedded in clean coral sand.</p></tp:treatment-sec><tp:treatment-sec sec-type="distribution" id="SECID0EFHAK"><title>Geographic distribution.</title><p>Heron Island, Australia.</p></tp:treatment-sec><tp:treatment-sec sec-type="etymology" id="SECID0EKHAK"><title>Etymology.</title><p>The specific name refers to the fact that specimens of this species are hermaphrodites. Note that both <italic><tp:taxon-name><tp:taxon-name-part taxon-name-part-type="genus" reg="Nemertes">Nemertes</tp:taxon-name-part></tp:taxon-name></italic> and <italic><tp:taxon-name><tp:taxon-name-part taxon-name-part-type="genus" reg="Tetranemertes">Tetranemertes</tp:taxon-name-part></tp:taxon-name></italic> are of female gender (<tp:taxon-name><tp:taxon-name-part taxon-name-part-type="genus" reg="Nemertes">Nemertes</tp:taxon-name-part></tp:taxon-name> is a Greek nymph, daughter of the god Nereus). Consequently, the correct Latin ending of the specific epithet should be -a, not -us.</p></tp:treatment-sec><ref-list><ref id="B2"><mixed-citation xmlns:xlink="http://www.w3.org/1999/xlink" xlink:type="simple"><person-group><name name-style="western"><surname>Bürger</surname><given-names>O</given-names></name></person-group> (<year>1895</year>) <article-title>Die Nemertinen des Golfes von Neapel und der angrenzenden Meeres- Abschnitte. Fauna und Flora des Golfes von Neapel [Nemerteans of the Gulf of Naples and adjacent waters.</article-title><source>Fauna and flora of the Gulf of Naples]</source><volume>22</volume>: <fpage>1</fpage>–<lpage>743</lpage>. [in German] <ext-link xlink:href="10.5962/bhl.title.14030" ext-link-type="doi" xlink:type="simple">https://doi.org/10.5962/bhl.title.14030</ext-link></mixed-citation></ref></ref-list></tp:taxon-treatment>
