# Supplementary material for: ﻿Seven new species of Tetranemertes Chernyshev, 1992 (Monostilifera, Hoplonemertea, Nemertea) from the Caribbean Sea, western Pacific, and Arabian Sea, and revision of the genus
Source: Zookeys. 2023 Oct 5;1181:167–200. doi: 10.3897/zookeys.1181.109521 (PMC10570821; doi:10.3897/zookeys.1181.109521)
Supplement: XML Treatment for Tetranemertes pastafariensis [file zookeys.1181.109521-treatment7.xml]

<!DOCTYPE tp:taxon-treatment
  PUBLIC "-//TaxonX//DTD Taxonomic Treatment Publishing DTD v0 20100105//EN" "tax-treatment-NSO.dtd">
<tp:taxon-treatment xmlns:tp="http://www.plazi.org/taxpub"><tp:treatment-meta><kwd-group><label>Taxon classification</label><kwd>
                <named-content content-type="kingdom">Animalia</named-content>
              </kwd><kwd>
                <named-content content-type="order">Monostilifera</named-content>
              </kwd><kwd>
                <named-content content-type="family">Oerstediidae</named-content>
              </kwd></kwd-group><mixed-citation publication-type="journal"><person-group><name><surname>Cherneva</surname><given-names>Irina</given-names></name><name><surname>Ellison</surname><given-names>Christina I.</given-names></name><name><surname>Zattara</surname><given-names>Eduardo E.</given-names></name><name><surname>Norenburg</surname><given-names>Jon L.</given-names></name><name><surname>Schwartz</surname><given-names>Megan L.</given-names></name><name><surname>Junoy</surname><given-names>Juan</given-names></name><name><surname>Maslakova</surname><given-names>Svetlana A.</given-names></name></person-group><article-title>﻿Seven new species of <italic><tp:taxon-name><tp:taxon-name-part taxon-name-part-type="genus" reg="Tetranemertes">Tetranemertes</tp:taxon-name-part></tp:taxon-name></italic> Chernyshev, 1992 (<tp:taxon-name><tp:taxon-name-part taxon-name-part-type="order">Monostilifera</tp:taxon-name-part></tp:taxon-name>, <tp:taxon-name><tp:taxon-name-part taxon-name-part-type="subclass">Hoplonemertea</tp:taxon-name-part></tp:taxon-name>, <tp:taxon-name><tp:taxon-name-part taxon-name-part-type="phylum">Nemertea</tp:taxon-name-part></tp:taxon-name>) from the Caribbean Sea, western Pacific, and Arabian Sea, and revision of the genus</article-title><source>Zookeys</source><day>05</day><month>10</month><year>2023</year><volume>1181</volume><fpage>167</fpage><lpage>200</lpage><pub-id pub-id-type="doi">10.3897/zookeys.1181.109521</pub-id></mixed-citation></tp:treatment-meta><tp:nomenclature><label>﻿</label><tp:taxon-name>
              <object-id xmlns:xlink="http://www.w3.org/1999/xlink" content-type="arpha" xlink:type="simple">9AB8EB2C-6870-520A-9D48-92D62F3DD9FC</object-id>
              <tp:taxon-name-part taxon-name-part-type="genus" reg="Tetranemertes">Tetranemertes</tp:taxon-name-part>
              <tp:taxon-name-part taxon-name-part-type="species" reg="pastafariensis">pastafariensis</tp:taxon-name-part>
              <object-id xmlns:xlink="http://www.w3.org/1999/xlink" content-type="zoobank" xlink:type="simple">https://zoobank.org/6AB9E252-93B8-4EB7-8C8B-72E5902D3A9E</object-id>
            </tp:taxon-name><tp:taxon-status xmlns:xlink="http://www.w3.org/1999/xlink" xlink:type="simple">sp. nov.</tp:taxon-status><xref ref-type="fig" rid="F6">Fig. 6</xref></tp:nomenclature><tp:treatment-sec sec-type="material" id="SECID0EW3AK"><title>Material examined.</title><p>Type material is deposited with the Smithsonian Institution’s National Museum of Natural History. Anterior ends are preserved for histology and posterior — in 95% ethanol: holotype CB055_18_04 (<named-content xmlns:xlink="http://www.w3.org/1999/xlink" content-type="dwc:institutional_code" xlink:title="National Museum of Natural History" xlink:href="http://grbio.org/institution/smithsonian-institution-national-museum-natural-history-0" xlink:type="simple">USNM</named-content> 1618675), paratype CB055_18_06 (<named-content xmlns:xlink="http://www.w3.org/1999/xlink" content-type="dwc:institutional_code" xlink:title="National Museum of Natural History" xlink:href="http://grbio.org/institution/smithsonian-institution-national-museum-natural-history-0" xlink:type="simple">USNM</named-content> 1618676). See Table <xref ref-type="table" rid="T1">1</xref> for additional specimens, accession numbers, and Table <xref ref-type="table" rid="T2">2</xref> for collecting information.</p></tp:treatment-sec><tp:treatment-sec sec-type="diagnosis" id="SECID0EM4AK"><title>Diagnosis.</title><p><italic><tp:taxon-name><tp:taxon-name-part taxon-name-part-type="genus" reg="Tetranemertes">Tetranemertes</tp:taxon-name-part><tp:taxon-name-part taxon-name-part-type="species" reg="pastafariensis">pastafariensis</tp:taxon-name-part></tp:taxon-name></italic> sp. nov. differs from all other described species of this genus, except <italic><tp:taxon-name><tp:taxon-name-part taxon-name-part-type="genus" reg="Tetranemertes">T.</tp:taxon-name-part><tp:taxon-name-part taxon-name-part-type="species" reg="ocelata">ocelata</tp:taxon-name-part></tp:taxon-name></italic> sp. nov. by uniformly pale yellow to orangish yellow body color. It differs from <italic><tp:taxon-name><tp:taxon-name-part taxon-name-part-type="genus" reg="Tetranemertes">T.</tp:taxon-name-part><tp:taxon-name-part taxon-name-part-type="species" reg="ocelata">ocelata</tp:taxon-name-part></tp:taxon-name></italic> sp. nov. by having smaller ocelli. Easily differentiated from other species with DNA sequence data (Table <xref ref-type="table" rid="T5">5</xref>).</p></tp:treatment-sec><tp:treatment-sec sec-type="description" id="SECID0EX5AK"><title>Description.</title><p><bold><italic>External appearance of live specimens</italic>.</bold> Long, thin, thread-like body can stretch more than 10 cm in length and is up to 0.5 mm wide at the head; body up to 1 mm wide. Body rounded or slightly compressed in cross-section. The caudal end is rounded. Body color is uniform orangish yellow, paler towards the anterior end (Fig. <xref ref-type="fig" rid="F6">6A, B</xref>). Blood is colorless.</p><fig id="F6" position="float" orientation="portrait"><object-id xmlns:xlink="http://www.w3.org/1999/xlink" content-type="doi" xlink:type="simple">10.3897/zookeys.1181.109521.figure6</object-id><object-id xmlns:xlink="http://www.w3.org/1999/xlink" content-type="arpha" xlink:type="simple">5718FADE-92AB-576E-83D9-AB2263DF0390</object-id><label>Figure 6.</label><caption><p><italic><tp:taxon-name><tp:taxon-name-part taxon-name-part-type="genus" reg="Tetranemertes">Tetranemertes</tp:taxon-name-part><tp:taxon-name-part taxon-name-part-type="species" reg="pastafariensis">pastafariensis</tp:taxon-name-part></tp:taxon-name></italic> sp. nov. <bold>A</bold> external appearance in life of individual CB055_18_04 <bold>B</bold> anterior end in ventral view of individual CB055_18_06 showing cephalic furrow (arrowhead, cf) <bold>C</bold> stylets of individual CB055_18_08 showing a posteriorly bilobed basis and sculpted stylets <bold>D</bold> head of individual CBdT0059 compressed under a glass slide showing number and distribution of eyes, as well as cerebral organs (arrowheads) and pinkish cerebral ganglia. Abbreviations: cg — cerebral ganglion, co — cerebral organ. Scale bars: 5 mm (<bold>A</bold>); 1 mm (<bold>B, D</bold>); 25 μm (<bold>C</bold>).</p></caption><graphic xmlns:xlink="http://www.w3.org/1999/xlink" xlink:href="zookeys-1181-167_article-109521__-g006.jpg" position="float" orientation="portrait" xlink:type="simple" id="oo_916926.jpg"><uri content-type="original_file" xlink:type="simple">https://binary.pensoft.net/fig/916926</uri></graphic></fig><p>When placed in a dish, often forms a writhing tangle. When mechanically disturbed it contracts into a knot, and secretes transparent sticky mucus. Moves by ciliary gliding, often with the anterior end of the head raised from the surface, the inflection point coinciding with the lateral indentation of the anterior cephalic furrow. The head region anterior to the anterior furrow is less contractile, causing an obvious discontinuity in width when the anterior end of the animal is contracted. Regeneration ability not known.</p><p>The head is somewhat triangular, spear-shaped, resembling head of a snake. The anterior part of the head is demarcated from the body by both width and an anterior ventrolateral cephalic furrow. The body is dorso-ventrally flattened in front of the anterior cephalic furrow; and thicker posterior to it, with a dorsal bulge corresponding to the brain. The cerebral ganglia, tinged pale pinkish orange, are visible through the body wall. The anterior margin of the head is bluntly pointed, slightly indented by the rhynchostomopore.</p><p>Cerebral organ furrows are fused ventrally forming a single cephalic furrow (Fig. <xref ref-type="fig" rid="F6">6B</xref>, arrowhead). The cephalic furrow wraps around the lateral sides of head, and is barely visible from the dorsal side as a pair of lateral indentations. On the ventral side it forms a shallow anteriorly-pointed “V” anterior to cerebral ganglia. Posterior cephalic furrow is lacking. Mouth and rhynchopore are combined into a single anterior ventral rhynchostomopore.</p><p>Ocelli (20–40) are arranged in four longitudinal rows, two on each side of the head (Fig. <xref ref-type="fig" rid="F6">6B</xref>), reaching to posterior margin of cerebral ganglia (Fig. <xref ref-type="fig" rid="F6">6D</xref>), black in transmitted light. The medial rows are not visible from the ventral side. Cerebral organs present, clearly visible in specimens compressed under a cover slide (Fig. <xref ref-type="fig" rid="F6">6D</xref>).</p><p><bold><italic>Rhynchocoel and proboscis</italic>.</bold> Rhynchocoel does not exceed 1/3 of body length. The proboscis is transparent, with two distinctive regions separated by a proboscis bulb. The anterior region is much shorter than the posterior, and the bulb has a length to width ratio of ~ 1. Proboscis armed with a single central stylet and two pouches, each holding two or three accessory stylets. The central stylet shaft is straight with spiral grooves. The stylet basis is rod-shaped, with a width to length ratio of ~ 1:4 to 1:5, with characteristic shallow fork posteriorly (Fig. <xref ref-type="fig" rid="F6">6C</xref>). One individual had a cylindrical basis with rounded posterior (not shown). Stylet to basis length ratio is ~ 1:1 (<italic>n</italic> = 2).</p><p><bold><italic>Reproduction</italic>.</bold> No data.</p></tp:treatment-sec><tp:treatment-sec sec-type="habitat" id="SECID0EYBBK"><title>Habitat.</title><p>Free living, marine benthic species, inhabiting shallow coral reef rubble (1–7 m depth). Tends to stretch in the crannies of the substratum.</p></tp:treatment-sec><tp:treatment-sec sec-type="distribution" id="SECID0E4BBK"><title>Geographic distribution.</title><p>Currently only known from Bocas del Toro, Panamá.</p></tp:treatment-sec><tp:treatment-sec sec-type="etymology" id="SECID0ECCBK"><title>Etymology.</title><p>The species is named after its resemblance to the Flying Spaghetti Monster, the deity of the Pastafarian religion.</p></tp:treatment-sec><tp:treatment-sec><!--Section generated to contain objects referenced in tp:taxon-treatment.--><table-wrap id="T1" position="float" orientation="portrait"><label>Table 1.</label><caption><p>Examined specimens of <italic><tp:taxon-name><tp:taxon-name-part taxon-name-part-type="genus" reg="Tetranemertes">Tetranemertes</tp:taxon-name-part></tp:taxon-name></italic> species. <named-content xmlns:xlink="http://www.w3.org/1999/xlink" content-type="dwc:institutional_code" xlink:title="National Museum of Natural History" xlink:href="http://grbio.org/institution/smithsonian-institution-national-museum-natural-history-0" xlink:type="simple">USNM</named-content> — National Museum of Natural History (Smithsonian Institution, USA), <named-content xmlns:xlink="http://www.w3.org/1999/xlink" content-type="dwc:institutional_code" xlink:title="Florida Museum of Natural History" xlink:href="http://grbio.org/institution/florida-museum-natural-history" xlink:type="simple">FLMNH</named-content> — Florida Museum of Natural History (University of Florida, USA). <abbrev xmlns:xlink="http://www.w3.org/1999/xlink" xlink:title="Oregon Institute of Marine Biology" id="ABBRID0EKFAE" xlink:type="simple">OIMB</abbrev> — Oregon Institute of Marine Biology (University of Oregon, USA). MCZ-IZ — Museum of Comparative Zoology, Invertebrate Zoology (Harvard University, USA). <named-content xmlns:xlink="http://www.w3.org/1999/xlink" content-type="dwc:institutional_code" xlink:title="Museo Nacional de Ciencias Naturales" xlink:href="http://grbio.org/institution/museo-nacional-de-ciencias-naturales" xlink:type="simple">MNCN</named-content> — Museo National de Ciencias Naturales (Madrid, Spain). N/A – not available.</p></caption><table id="TID0EBCAI" rules="all"><tbody><tr><th rowspan="1" colspan="1">Species</th><th rowspan="1" colspan="1">Field ID</th><th rowspan="1" colspan="1">Collecting site</th><th rowspan="1" colspan="1">BOLD Process ID</th><th rowspan="1" colspan="1">Storing Institution and ID</th><th rowspan="1" colspan="1">Tissue description</th><th rowspan="1" colspan="1">GenBank Accession</th></tr><tr><td rowspan="1" colspan="1">
                  <bold><italic><tp:taxon-name><tp:taxon-name-part taxon-name-part-type="genus" reg="Tetranemertes">T.</tp:taxon-name-part><tp:taxon-name-part taxon-name-part-type="species" reg="antonina">antonina</tp:taxon-name-part></tp:taxon-name></italic> (Quatrefages, 1846)</bold>
                </td><td rowspan="1" colspan="1">TE4_DR23</td><td rowspan="1" colspan="1">DR23</td><td rowspan="1" colspan="1">TETRW001-21</td><td rowspan="1" colspan="1">MCZ-IZ 132747</td><td rowspan="1" colspan="1">34 mm</td><td rowspan="1" colspan="1">CO1: <ext-link xmlns:xlink="http://www.w3.org/1999/xlink" xlink:href="KF935534" ext-link-type="gen" xlink:type="simple">KF935534</ext-link> 18S: <ext-link xmlns:xlink="http://www.w3.org/1999/xlink" xlink:href="KF935318" ext-link-type="gen" xlink:type="simple">KF935318</ext-link> 28S: <ext-link xmlns:xlink="http://www.w3.org/1999/xlink" xlink:href="KF935374" ext-link-type="gen" xlink:type="simple">KF935374</ext-link> H3: <ext-link xmlns:xlink="http://www.w3.org/1999/xlink" xlink:href="KF935430" ext-link-type="gen" xlink:type="simple">KF935430</ext-link></td></tr><tr><td rowspan="1" colspan="1">
                  <bold>
                    <italic>
                      <tp:taxon-name><tp:taxon-name-part taxon-name-part-type="genus" reg="Tetranemertes">T.</tp:taxon-name-part><tp:taxon-name-part taxon-name-part-type="species" reg="antonina">antonina</tp:taxon-name-part></tp:taxon-name>
                    </italic>
                  </bold>
                </td><td rowspan="1" colspan="1">TE3_DR23</td><td rowspan="1" colspan="1">DR23</td><td rowspan="1" colspan="1">TETRW002-21</td><td rowspan="1" colspan="1"><named-content xmlns:xlink="http://www.w3.org/1999/xlink" content-type="dwc:institutional_code" xlink:title="Museo Nacional de Ciencias Naturales" xlink:href="http://grbio.org/institution/museo-nacional-de-ciencias-naturales" xlink:type="simple">MNCN</named-content> 5.02/28</td><td rowspan="1" colspan="1">5 mm specimen preserved in Bouine’s and stored in 100% ethanol</td><td rowspan="1" colspan="1">–</td></tr><tr><td rowspan="8" colspan="1">
                  <bold><italic><tp:taxon-name><tp:taxon-name-part taxon-name-part-type="genus" reg="Tetranemertes">T.</tp:taxon-name-part><tp:taxon-name-part taxon-name-part-type="species" reg="arabica">arabica</tp:taxon-name-part></tp:taxon-name></italic> sp. nov.</bold>
                </td><td rowspan="1" colspan="1">BOMAN_08050</td><td rowspan="1" colspan="1">OM22-030B</td><td rowspan="1" colspan="1">NOMAN038-23</td><td rowspan="1" colspan="1"><named-content xmlns:xlink="http://www.w3.org/1999/xlink" content-type="dwc:institutional_code" xlink:title="Florida Museum of Natural History" xlink:href="http://grbio.org/institution/florida-museum-natural-history" xlink:type="simple">FLMNH</named-content> 1087</td><td rowspan="1" colspan="1">anterior and posterior fixed for histology; midbody in 95% ethanol</td><td rowspan="1" colspan="1">CO1: <ext-link xmlns:xlink="http://www.w3.org/1999/xlink" xlink:href="OQ321721" ext-link-type="gen" xlink:type="simple">OQ321721</ext-link> 18S: <ext-link xmlns:xlink="http://www.w3.org/1999/xlink" xlink:href="OQ322651" ext-link-type="gen" xlink:type="simple">OQ322651</ext-link> 28S: <ext-link xmlns:xlink="http://www.w3.org/1999/xlink" xlink:href="OQ322596" ext-link-type="gen" xlink:type="simple">OQ322596</ext-link></td></tr><tr><td rowspan="1" colspan="1">BOMAN_09099</td><td rowspan="1" colspan="1">OM22-051B</td><td rowspan="1" colspan="1">NOMAN039-23</td><td rowspan="1" colspan="1">
                  <abbrev xmlns:xlink="http://www.w3.org/1999/xlink" xlink:title="Oregon Institute of Marine Biology" id="ABBRID0EWLAE" xlink:type="simple">OIMB</abbrev>
                </td><td rowspan="1" colspan="1">midbody in 95%, the rest of the specimen in RNA later</td><td rowspan="1" colspan="1"><abbrev xmlns:xlink="http://www.w3.org/1999/xlink" xlink:title="Cytochrome Oxidase I" id="ABBRID0EBMAE" xlink:type="simple">COI</abbrev>: <ext-link xmlns:xlink="http://www.w3.org/1999/xlink" xlink:href="OQ321713" ext-link-type="gen" xlink:type="simple">OQ321713</ext-link> 18S: <ext-link xmlns:xlink="http://www.w3.org/1999/xlink" xlink:href="OQ322647" ext-link-type="gen" xlink:type="simple">OQ322647</ext-link> 28S: <ext-link xmlns:xlink="http://www.w3.org/1999/xlink" xlink:href="OQ322593" ext-link-type="gen" xlink:type="simple">OQ322593</ext-link></td></tr><tr><td rowspan="1" colspan="1">BOMAN_08029</td><td rowspan="1" colspan="1">OM22-022A</td><td rowspan="1" colspan="1">NOMAN040-23</td><td rowspan="1" colspan="1"><named-content xmlns:xlink="http://www.w3.org/1999/xlink" content-type="dwc:institutional_code" xlink:title="Florida Museum of Natural History" xlink:href="http://grbio.org/institution/florida-museum-natural-history" xlink:type="simple">FLMNH</named-content> 1108</td><td rowspan="1" colspan="1">anterior and posterior fixed for histology; midbody in 95% ethanol</td><td rowspan="1" colspan="1"><abbrev xmlns:xlink="http://www.w3.org/1999/xlink" xlink:title="Cytochrome Oxidase I" id="ABBRID0EMNAE" xlink:type="simple">COI</abbrev>: <ext-link xmlns:xlink="http://www.w3.org/1999/xlink" xlink:href="OQ321711" ext-link-type="gen" xlink:type="simple">OQ321711</ext-link></td></tr><tr><td rowspan="1" colspan="1">BOMAN_08030</td><td rowspan="1" colspan="1">OM22-022A</td><td rowspan="1" colspan="1">NOMAN041-23</td><td rowspan="1" colspan="1"><named-content xmlns:xlink="http://www.w3.org/1999/xlink" content-type="dwc:institutional_code" xlink:title="Florida Museum of Natural History" xlink:href="http://grbio.org/institution/florida-museum-natural-history" xlink:type="simple">FLMNH</named-content> 1090</td><td rowspan="1" colspan="1">anterior and posterior fixed for histology; midbody in 95% ethanol</td><td rowspan="1" colspan="1"><abbrev xmlns:xlink="http://www.w3.org/1999/xlink" xlink:title="Cytochrome Oxidase I" id="ABBRID0ENOAE" xlink:type="simple">COI</abbrev>: <ext-link xmlns:xlink="http://www.w3.org/1999/xlink" xlink:href="OQ321712" ext-link-type="gen" xlink:type="simple">OQ321712</ext-link></td></tr><tr><td rowspan="1" colspan="1">BOMAN_08031</td><td rowspan="1" colspan="1">OM22-022A</td><td rowspan="1" colspan="1">NOMAN042-23</td><td rowspan="1" colspan="1"><named-content xmlns:xlink="http://www.w3.org/1999/xlink" content-type="dwc:institutional_code" xlink:title="Florida Museum of Natural History" xlink:href="http://grbio.org/institution/florida-museum-natural-history" xlink:type="simple">FLMNH</named-content> 1084</td><td rowspan="1" colspan="1">anterior and posterior fixed for histology; midbody in 95% ethanol</td><td rowspan="1" colspan="1"><abbrev xmlns:xlink="http://www.w3.org/1999/xlink" xlink:title="Cytochrome Oxidase I" id="ABBRID0EOPAE" xlink:type="simple">COI</abbrev>: <ext-link xmlns:xlink="http://www.w3.org/1999/xlink" xlink:href="OQ321716" ext-link-type="gen" xlink:type="simple">OQ321716</ext-link></td></tr><tr><td rowspan="1" colspan="1">BOMAN_08074</td><td rowspan="1" colspan="1">OM22-022A</td><td rowspan="1" colspan="1">NOMAN043-23</td><td rowspan="1" colspan="1"><named-content xmlns:xlink="http://www.w3.org/1999/xlink" content-type="dwc:institutional_code" xlink:title="Florida Museum of Natural History" xlink:href="http://grbio.org/institution/florida-museum-natural-history" xlink:type="simple">FLMNH</named-content> 1113</td><td rowspan="1" colspan="1">anterior and posterior fixed for histology; midbody in 95% ethanol</td><td rowspan="1" colspan="1"><abbrev xmlns:xlink="http://www.w3.org/1999/xlink" xlink:title="Cytochrome Oxidase I" id="ABBRID0EPQAE" xlink:type="simple">COI</abbrev>: <ext-link xmlns:xlink="http://www.w3.org/1999/xlink" xlink:href="OQ321717" ext-link-type="gen" xlink:type="simple">OQ321717</ext-link></td></tr><tr><td rowspan="1" colspan="1">BOMAN_08075</td><td rowspan="1" colspan="1">OM22-022A</td><td rowspan="1" colspan="1">NOMAN044-23</td><td rowspan="1" colspan="1"><named-content xmlns:xlink="http://www.w3.org/1999/xlink" content-type="dwc:institutional_code" xlink:title="Florida Museum of Natural History" xlink:href="http://grbio.org/institution/florida-museum-natural-history" xlink:type="simple">FLMNH</named-content> 1115</td><td rowspan="1" colspan="1">anterior and posterior fixed for histology; midbody in 95% ethanol</td><td rowspan="1" colspan="1"><abbrev xmlns:xlink="http://www.w3.org/1999/xlink" xlink:title="Cytochrome Oxidase I" id="ABBRID0EQRAE" xlink:type="simple">COI</abbrev>: <ext-link xmlns:xlink="http://www.w3.org/1999/xlink" xlink:href="OQ321710" ext-link-type="gen" xlink:type="simple">OQ321710</ext-link></td></tr><tr><td rowspan="1" colspan="1">BOMAN_08300</td><td rowspan="1" colspan="1">OM22-031B</td><td rowspan="1" colspan="1">NOMAN045-23</td><td rowspan="1" colspan="1"><named-content xmlns:xlink="http://www.w3.org/1999/xlink" content-type="dwc:institutional_code" xlink:title="Florida Museum of Natural History" xlink:href="http://grbio.org/institution/florida-museum-natural-history" xlink:type="simple">FLMNH</named-content> 1085</td><td rowspan="1" colspan="1">anterior and posterior fixed for histology; midbody in 95% ethanol</td><td rowspan="1" colspan="1"><abbrev xmlns:xlink="http://www.w3.org/1999/xlink" xlink:title="Cytochrome Oxidase I" id="ABBRID0ERSAE" xlink:type="simple">COI</abbrev>: <ext-link xmlns:xlink="http://www.w3.org/1999/xlink" xlink:href="OQ321709" ext-link-type="gen" xlink:type="simple">OQ321709</ext-link></td></tr><tr><td rowspan="15" colspan="1">
                  <bold><italic><tp:taxon-name><tp:taxon-name-part taxon-name-part-type="genus" reg="Tetranemertes">T.</tp:taxon-name-part><tp:taxon-name-part taxon-name-part-type="species" reg="bifrost">bifrost</tp:taxon-name-part></tp:taxon-name></italic> sp. nov.</bold>
                </td><td rowspan="1" colspan="1">852_080203_1</td><td rowspan="1" colspan="1">BdT03</td><td rowspan="1" colspan="1">CARNE027-19</td><td rowspan="1" colspan="1">N/A</td><td rowspan="1" colspan="1">N/A</td><td rowspan="1" colspan="1">CO1: <ext-link xmlns:xlink="http://www.w3.org/1999/xlink" xlink:href="MW021890" ext-link-type="gen" xlink:type="simple">MW021890</ext-link> 16S: <ext-link xmlns:xlink="http://www.w3.org/1999/xlink" xlink:href="MW022069" ext-link-type="gen" xlink:type="simple">MW022069</ext-link></td></tr><tr><td rowspan="1" colspan="1">852_080203_2</td><td rowspan="1" colspan="1">BdT03</td><td rowspan="1" colspan="1">CARNE028-19</td><td rowspan="1" colspan="1">
                  <abbrev xmlns:xlink="http://www.w3.org/1999/xlink" xlink:title="Oregon Institute of Marine Biology" id="ABBRID0EWUAE" xlink:type="simple">OIMB</abbrev>
                </td><td rowspan="1" colspan="1">fragment of body in 95% ethanol</td><td rowspan="1" colspan="1">16S: <ext-link xmlns:xlink="http://www.w3.org/1999/xlink" xlink:href="MW022070" ext-link-type="gen" xlink:type="simple">MW022070</ext-link></td></tr><tr><td rowspan="1" colspan="1">852_080203_3</td><td rowspan="1" colspan="1">BdT03</td><td rowspan="1" colspan="1">CARNE029-19</td><td rowspan="1" colspan="1">
                  <abbrev xmlns:xlink="http://www.w3.org/1999/xlink" xlink:title="Oregon Institute of Marine Biology" id="ABBRID0ETVAE" xlink:type="simple">OIMB</abbrev>
                </td><td rowspan="1" colspan="1">fragment of body in 95% ethanol</td><td rowspan="1" colspan="1">CO1: <ext-link xmlns:xlink="http://www.w3.org/1999/xlink" xlink:href="MW021891" ext-link-type="gen" xlink:type="simple">MW021891</ext-link> 16S: <ext-link xmlns:xlink="http://www.w3.org/1999/xlink" xlink:href="MW022071" ext-link-type="gen" xlink:type="simple">MW022071</ext-link></td></tr><tr><td rowspan="1" colspan="1">852_080203_4</td><td rowspan="1" colspan="1">BdT03</td><td rowspan="1" colspan="1">CARNE030-19</td><td rowspan="1" colspan="1">
                  <abbrev xmlns:xlink="http://www.w3.org/1999/xlink" xlink:title="Oregon Institute of Marine Biology" id="ABBRID0EVWAE" xlink:type="simple">OIMB</abbrev>
                </td><td rowspan="1" colspan="1">fragment of body in 95% ethanol</td><td rowspan="1" colspan="1">CO1: <ext-link xmlns:xlink="http://www.w3.org/1999/xlink" xlink:href="MW021892" ext-link-type="gen" xlink:type="simple">MW021892</ext-link> 16S: <ext-link xmlns:xlink="http://www.w3.org/1999/xlink" xlink:href="MW022072" ext-link-type="gen" xlink:type="simple">MW022072</ext-link></td></tr><tr><td rowspan="1" colspan="1">852_080203_8</td><td rowspan="1" colspan="1">BdT03</td><td rowspan="1" colspan="1">CARNE031-19</td><td rowspan="1" colspan="1"><named-content xmlns:xlink="http://www.w3.org/1999/xlink" content-type="dwc:institutional_code" xlink:title="National Museum of Natural History" xlink:href="http://grbio.org/institution/smithsonian-institution-national-museum-natural-history-0" xlink:type="simple">USNM</named-content> 1156475</td><td rowspan="1" colspan="1">histological sections of head and midbody; posterior in 95% ethanol</td><td rowspan="1" colspan="1">16S: <ext-link xmlns:xlink="http://www.w3.org/1999/xlink" xlink:href="MW022073" ext-link-type="gen" xlink:type="simple">MW022073</ext-link></td></tr><tr><td rowspan="1" colspan="1">CB057_18_01</td><td rowspan="1" colspan="1">B2018-21</td><td rowspan="1" colspan="1">CARNE498-21</td><td rowspan="1" colspan="1"><named-content xmlns:xlink="http://www.w3.org/1999/xlink" content-type="dwc:institutional_code" xlink:title="National Museum of Natural History" xlink:href="http://grbio.org/institution/smithsonian-institution-national-museum-natural-history-0" xlink:type="simple">USNM</named-content> 1618745</td><td rowspan="1" colspan="1">whole body in 95% ethanol</td><td rowspan="1" colspan="1">CO1: <ext-link xmlns:xlink="http://www.w3.org/1999/xlink" xlink:href="MT578867" ext-link-type="gen" xlink:type="simple">MT578867</ext-link> 16S: <ext-link xmlns:xlink="http://www.w3.org/1999/xlink" xlink:href="MT581161" ext-link-type="gen" xlink:type="simple">MT581161</ext-link> 18S: <ext-link xmlns:xlink="http://www.w3.org/1999/xlink" xlink:href="MT581203" ext-link-type="gen" xlink:type="simple">MT581203</ext-link> 28S: <ext-link xmlns:xlink="http://www.w3.org/1999/xlink" xlink:href="MT581189" ext-link-type="gen" xlink:type="simple">MT581189</ext-link></td></tr><tr><td rowspan="1" colspan="1">CB057_18_03</td><td rowspan="1" colspan="1">B2018-21</td><td rowspan="1" colspan="1">CARNE499-21</td><td rowspan="1" colspan="1"><named-content xmlns:xlink="http://www.w3.org/1999/xlink" content-type="dwc:institutional_code" xlink:title="National Museum of Natural History" xlink:href="http://grbio.org/institution/smithsonian-institution-national-museum-natural-history-0" xlink:type="simple">USNM</named-content> 1618747</td><td rowspan="1" colspan="1">whole body in 95% ethanol</td><td rowspan="1" colspan="1">CO1: <ext-link xmlns:xlink="http://www.w3.org/1999/xlink" xlink:href="MT578868" ext-link-type="gen" xlink:type="simple">MT578868</ext-link> 16S: <ext-link xmlns:xlink="http://www.w3.org/1999/xlink" xlink:href="MT581162" ext-link-type="gen" xlink:type="simple">MT581162</ext-link></td></tr><tr><td rowspan="1" colspan="1">CB057_18_04</td><td rowspan="1" colspan="1">B2018-21</td><td rowspan="1" colspan="1">CARNE500-21</td><td rowspan="1" colspan="1"><named-content xmlns:xlink="http://www.w3.org/1999/xlink" content-type="dwc:institutional_code" xlink:title="National Museum of Natural History" xlink:href="http://grbio.org/institution/smithsonian-institution-national-museum-natural-history-0" xlink:type="simple">USNM</named-content> 1618748</td><td rowspan="1" colspan="1">whole body in 95% ethanol</td><td rowspan="1" colspan="1">CO1: <ext-link xmlns:xlink="http://www.w3.org/1999/xlink" xlink:href="MT578869" ext-link-type="gen" xlink:type="simple">MT578869</ext-link> 16S: <ext-link xmlns:xlink="http://www.w3.org/1999/xlink" xlink:href="MT581163" ext-link-type="gen" xlink:type="simple">MT581163</ext-link></td></tr><tr><td rowspan="1" colspan="1">CB057_18_05</td><td rowspan="1" colspan="1">B2018-03B</td><td rowspan="1" colspan="1">CARNE501-21</td><td rowspan="1" colspan="1">N/A</td><td rowspan="1" colspan="1">N/A</td><td rowspan="1" colspan="1">CO1: <ext-link xmlns:xlink="http://www.w3.org/1999/xlink" xlink:href="MT578870" ext-link-type="gen" xlink:type="simple">MT578870</ext-link> 16S: <ext-link xmlns:xlink="http://www.w3.org/1999/xlink" xlink:href="MT581164" ext-link-type="gen" xlink:type="simple">MT581164</ext-link></td></tr><tr><td rowspan="1" colspan="1">CB057_18_06</td><td rowspan="1" colspan="1">B2018-21</td><td rowspan="1" colspan="1">CARNE502-21</td><td rowspan="1" colspan="1">N/A</td><td rowspan="1" colspan="1">N/A</td><td rowspan="1" colspan="1">CO1: <ext-link xmlns:xlink="http://www.w3.org/1999/xlink" xlink:href="MT578871" ext-link-type="gen" xlink:type="simple">MT578871</ext-link> 16S: <ext-link xmlns:xlink="http://www.w3.org/1999/xlink" xlink:href="MT581165" ext-link-type="gen" xlink:type="simple">MT581165</ext-link></td></tr><tr><td rowspan="1" colspan="1">CB057_18_07</td><td rowspan="1" colspan="1">B2018-21</td><td rowspan="1" colspan="1">CARNE503-21</td><td rowspan="1" colspan="1"><named-content xmlns:xlink="http://www.w3.org/1999/xlink" content-type="dwc:institutional_code" xlink:title="National Museum of Natural History" xlink:href="http://grbio.org/institution/smithsonian-institution-national-museum-natural-history-0" xlink:type="simple">USNM</named-content> 1618678</td><td rowspan="1" colspan="1">anterior fixed for histology; posterior in 95% ethanol</td><td rowspan="1" colspan="1">CO1: <ext-link xmlns:xlink="http://www.w3.org/1999/xlink" xlink:href="MT578872" ext-link-type="gen" xlink:type="simple">MT578872</ext-link> 16S: <ext-link xmlns:xlink="http://www.w3.org/1999/xlink" xlink:href="MT581166" ext-link-type="gen" xlink:type="simple">MT581166</ext-link> 18S: <ext-link xmlns:xlink="http://www.w3.org/1999/xlink" xlink:href="MT581204" ext-link-type="gen" xlink:type="simple">MT581204</ext-link> 28S: <ext-link xmlns:xlink="http://www.w3.org/1999/xlink" xlink:href="MT581190" ext-link-type="gen" xlink:type="simple">MT581190</ext-link></td></tr><tr><td rowspan="1" colspan="1">CBdT0062</td><td rowspan="1" colspan="1">BdT19-09</td><td rowspan="1" colspan="1">CARNE504-21</td><td rowspan="1" colspan="1"><named-content xmlns:xlink="http://www.w3.org/1999/xlink" content-type="dwc:institutional_code" xlink:title="National Museum of Natural History" xlink:href="http://grbio.org/institution/smithsonian-institution-national-museum-natural-history-0" xlink:type="simple">USNM</named-content> 1660660</td><td rowspan="1" colspan="1">anterior fixed for histology; posterior in 95% ethanol</td><td rowspan="1" colspan="1">CO1: <ext-link xmlns:xlink="http://www.w3.org/1999/xlink" xlink:href="MT578873" ext-link-type="gen" xlink:type="simple">MT578873</ext-link></td></tr><tr><td rowspan="1" colspan="1">CBdT0063</td><td rowspan="1" colspan="1">BdT19-08</td><td rowspan="1" colspan="1">CARNE505-21</td><td rowspan="1" colspan="1"><named-content xmlns:xlink="http://www.w3.org/1999/xlink" content-type="dwc:institutional_code" xlink:title="National Museum of Natural History" xlink:href="http://grbio.org/institution/smithsonian-institution-national-museum-natural-history-0" xlink:type="simple">USNM</named-content> 1660661</td><td rowspan="1" colspan="1">anterior fixed for histology; posterior in 95% ethanol</td><td rowspan="1" colspan="1">CO1: <ext-link xmlns:xlink="http://www.w3.org/1999/xlink" xlink:href="MT578874" ext-link-type="gen" xlink:type="simple">MT578874</ext-link> 16S: <ext-link xmlns:xlink="http://www.w3.org/1999/xlink" xlink:href="MT581167" ext-link-type="gen" xlink:type="simple">MT581167</ext-link></td></tr><tr><td rowspan="1" colspan="1">CBdT0064</td><td rowspan="1" colspan="1">BdT19-08</td><td rowspan="1" colspan="1">CARNE506-21</td><td rowspan="1" colspan="1"><named-content xmlns:xlink="http://www.w3.org/1999/xlink" content-type="dwc:institutional_code" xlink:title="National Museum of Natural History" xlink:href="http://grbio.org/institution/smithsonian-institution-national-museum-natural-history-0" xlink:type="simple">USNM</named-content> 1660662</td><td rowspan="1" colspan="1">anterior fixed for histology; posterior in 95% ethanol</td><td rowspan="1" colspan="1">CO1: <ext-link xmlns:xlink="http://www.w3.org/1999/xlink" xlink:href="MT578875" ext-link-type="gen" xlink:type="simple">MT578875</ext-link> 16S: <ext-link xmlns:xlink="http://www.w3.org/1999/xlink" xlink:href="MT581168" ext-link-type="gen" xlink:type="simple">MT581168</ext-link></td></tr><tr><td rowspan="1" colspan="1">852_080203_5</td><td rowspan="1" colspan="1">BdT03</td><td rowspan="1" colspan="1">TETRW003-21</td><td rowspan="1" colspan="1"><named-content xmlns:xlink="http://www.w3.org/1999/xlink" content-type="dwc:institutional_code" xlink:title="National Museum of Natural History" xlink:href="http://grbio.org/institution/smithsonian-institution-national-museum-natural-history-0" xlink:type="simple">USNM</named-content> 1156472</td><td rowspan="1" colspan="1">histological sections</td><td rowspan="1" colspan="1">–</td></tr><tr><td rowspan="7" colspan="1">
                  <bold><italic><tp:taxon-name><tp:taxon-name-part taxon-name-part-type="genus" reg="Tetranemertes">T.</tp:taxon-name-part><tp:taxon-name-part taxon-name-part-type="species" reg="bifrost">bifrost</tp:taxon-name-part></tp:taxon-name></italic> sp. nov.</bold>
                </td><td rowspan="1" colspan="1">852_080203_6</td><td rowspan="1" colspan="1">BdT03</td><td rowspan="1" colspan="1">TETRW004-21</td><td rowspan="1" colspan="1"><named-content xmlns:xlink="http://www.w3.org/1999/xlink" content-type="dwc:institutional_code" xlink:title="National Museum of Natural History" xlink:href="http://grbio.org/institution/smithsonian-institution-national-museum-natural-history-0" xlink:type="simple">USNM</named-content> 1156473</td><td rowspan="1" colspan="1">histological sections</td><td rowspan="1" colspan="1">–</td></tr><tr><td rowspan="1" colspan="1">852_080203_7</td><td rowspan="1" colspan="1">BdT03</td><td rowspan="1" colspan="1">TETRW005-21</td><td rowspan="1" colspan="1"><named-content xmlns:xlink="http://www.w3.org/1999/xlink" content-type="dwc:institutional_code" xlink:title="National Museum of Natural History" xlink:href="http://grbio.org/institution/smithsonian-institution-national-museum-natural-history-0" xlink:type="simple">USNM</named-content> 1156474</td><td rowspan="1" colspan="1">histological sections</td><td rowspan="1" colspan="1">–</td></tr><tr><td rowspan="1" colspan="1">852_080203_9</td><td rowspan="1" colspan="1">BdT03</td><td rowspan="1" colspan="1">TETRW006-21</td><td rowspan="1" colspan="1"><named-content xmlns:xlink="http://www.w3.org/1999/xlink" content-type="dwc:institutional_code" xlink:title="National Museum of Natural History" xlink:href="http://grbio.org/institution/smithsonian-institution-national-museum-natural-history-0" xlink:type="simple">USNM</named-content> 1156476</td><td rowspan="1" colspan="1">histological sections</td><td rowspan="1" colspan="1">–</td></tr><tr><td rowspan="1" colspan="1">CB057_18_02</td><td rowspan="1" colspan="1">B2018-21</td><td rowspan="1" colspan="1">TETRW007-21</td><td rowspan="1" colspan="1"><named-content xmlns:xlink="http://www.w3.org/1999/xlink" content-type="dwc:institutional_code" xlink:title="National Museum of Natural History" xlink:href="http://grbio.org/institution/smithsonian-institution-national-museum-natural-history-0" xlink:type="simple">USNM</named-content> 1618746</td><td rowspan="1" colspan="1">whole body in 95% ethanol</td><td rowspan="1" colspan="1">–</td></tr><tr><td rowspan="1" colspan="1">SMCP0366</td><td rowspan="1" colspan="1">BdT19-25</td><td rowspan="1" colspan="1">TETRW017-21</td><td rowspan="1" colspan="1"><named-content xmlns:xlink="http://www.w3.org/1999/xlink" content-type="dwc:institutional_code" xlink:title="National Museum of Natural History" xlink:href="http://grbio.org/institution/smithsonian-institution-national-museum-natural-history-0" xlink:type="simple">USNM</named-content> 1660664</td><td rowspan="1" colspan="1">anterior and midbody fixed for histology, and posterior in 95% ethanol</td><td rowspan="1" colspan="1">–</td></tr><tr><td rowspan="1" colspan="1">SMCP0397</td><td rowspan="1" colspan="1">BdT19-25</td><td rowspan="1" colspan="1">TETRW018-21</td><td rowspan="1" colspan="1"><named-content xmlns:xlink="http://www.w3.org/1999/xlink" content-type="dwc:institutional_code" xlink:title="National Museum of Natural History" xlink:href="http://grbio.org/institution/smithsonian-institution-national-museum-natural-history-0" xlink:type="simple">USNM</named-content> 1660666</td><td rowspan="1" colspan="1">anterior and midbody fixed for histology, and posterior in 95% ethanol</td><td rowspan="1" colspan="1">–</td></tr><tr><td rowspan="1" colspan="1">SMCP1970</td><td rowspan="1" colspan="1">BdT19-19</td><td rowspan="1" colspan="1">TETRW025-21</td><td rowspan="1" colspan="1"><named-content xmlns:xlink="http://www.w3.org/1999/xlink" content-type="dwc:institutional_code" xlink:title="National Museum of Natural History" xlink:href="http://grbio.org/institution/smithsonian-institution-national-museum-natural-history-0" xlink:type="simple">USNM</named-content> 1660837</td><td rowspan="1" colspan="1">whole body in 95% ethanol</td><td rowspan="1" colspan="1">–</td></tr><tr><td rowspan="17" colspan="1">
                  <bold><italic><tp:taxon-name><tp:taxon-name-part taxon-name-part-type="genus" reg="Tetranemertes">T.</tp:taxon-name-part><tp:taxon-name-part taxon-name-part-type="species" reg="majinbuui">majinbuui</tp:taxon-name-part></tp:taxon-name></italic> sp. nov.</bold>
                </td><td rowspan="1" colspan="1">1502</td><td rowspan="1" colspan="1">PR</td><td rowspan="1" colspan="1">CARNE025-19</td><td rowspan="1" colspan="1">N/A</td><td rowspan="1" colspan="1">N/A</td><td rowspan="1" colspan="1">CO1:<ext-link xmlns:xlink="http://www.w3.org/1999/xlink" xlink:href="MW021889" ext-link-type="gen" xlink:type="simple">MW021889</ext-link></td></tr><tr><td rowspan="1" colspan="1">856_080303_3</td><td rowspan="1" colspan="1">BdT03R</td><td rowspan="1" colspan="1">CARNE026-19</td><td rowspan="1" colspan="1"><named-content xmlns:xlink="http://www.w3.org/1999/xlink" content-type="dwc:institutional_code" xlink:title="National Museum of Natural History" xlink:href="http://grbio.org/institution/smithsonian-institution-national-museum-natural-history-0" xlink:type="simple">USNM</named-content> 1156478</td><td rowspan="1" colspan="1">histological slides: frontal sections of anterior</td><td rowspan="1" colspan="1">16S: <ext-link xmlns:xlink="http://www.w3.org/1999/xlink" xlink:href="MW022068" ext-link-type="gen" xlink:type="simple">MW022068</ext-link></td></tr><tr><td rowspan="1" colspan="1">CB056_18_01</td><td rowspan="1" colspan="1">B2018-04</td><td rowspan="1" colspan="1">CARNE495-21</td><td rowspan="1" colspan="1"><named-content xmlns:xlink="http://www.w3.org/1999/xlink" content-type="dwc:institutional_code" xlink:title="National Museum of Natural History" xlink:href="http://grbio.org/institution/smithsonian-institution-national-museum-natural-history-0" xlink:type="simple">USNM</named-content> 1618677</td><td rowspan="1" colspan="1">anterior fixed for histology; posterior in 95% ethanol</td><td rowspan="1" colspan="1">CO1: <ext-link xmlns:xlink="http://www.w3.org/1999/xlink" xlink:href="MT578864" ext-link-type="gen" xlink:type="simple">MT578864</ext-link> 16S: <ext-link xmlns:xlink="http://www.w3.org/1999/xlink" xlink:href="MT581160" ext-link-type="gen" xlink:type="simple">MT581160</ext-link> 18S: <ext-link xmlns:xlink="http://www.w3.org/1999/xlink" xlink:href="MT581201" ext-link-type="gen" xlink:type="simple">MT581201</ext-link> 28S: <ext-link xmlns:xlink="http://www.w3.org/1999/xlink" xlink:href="MT581187" ext-link-type="gen" xlink:type="simple">MT581187</ext-link></td></tr><tr><td rowspan="1" colspan="1">CB056_18_02</td><td rowspan="1" colspan="1">B2018-04</td><td rowspan="1" colspan="1">CARNE496-21</td><td rowspan="1" colspan="1"><named-content xmlns:xlink="http://www.w3.org/1999/xlink" content-type="dwc:institutional_code" xlink:title="National Museum of Natural History" xlink:href="http://grbio.org/institution/smithsonian-institution-national-museum-natural-history-0" xlink:type="simple">USNM</named-content> 1618744</td><td rowspan="1" colspan="1">whole body in 95% ethanol</td><td rowspan="1" colspan="1">CO1: <ext-link xmlns:xlink="http://www.w3.org/1999/xlink" xlink:href="MT578865" ext-link-type="gen" xlink:type="simple">MT578865</ext-link> 18S: <ext-link xmlns:xlink="http://www.w3.org/1999/xlink" xlink:href="MT581202" ext-link-type="gen" xlink:type="simple">MT581202</ext-link> 28S: <ext-link xmlns:xlink="http://www.w3.org/1999/xlink" xlink:href="MT581188" ext-link-type="gen" xlink:type="simple">MT581188</ext-link></td></tr><tr><td rowspan="1" colspan="1">CBdT0058</td><td rowspan="1" colspan="1">BdT19-09</td><td rowspan="1" colspan="1">CARNE497-21</td><td rowspan="1" colspan="1"><named-content xmlns:xlink="http://www.w3.org/1999/xlink" content-type="dwc:institutional_code" xlink:title="National Museum of Natural History" xlink:href="http://grbio.org/institution/smithsonian-institution-national-museum-natural-history-0" xlink:type="simple">USNM</named-content> 1660658</td><td rowspan="1" colspan="1">anterior fixed for histology; posterior in 95% ethanol</td><td rowspan="1" colspan="1">CO1: <ext-link xmlns:xlink="http://www.w3.org/1999/xlink" xlink:href="MT578866" ext-link-type="gen" xlink:type="simple">MT578866</ext-link></td></tr><tr><td rowspan="1" colspan="1">856_080303_1</td><td rowspan="1" colspan="1">BdT03</td><td rowspan="1" colspan="1">TETRW008-21</td><td rowspan="1" colspan="1"><named-content xmlns:xlink="http://www.w3.org/1999/xlink" content-type="dwc:institutional_code" xlink:title="National Museum of Natural History" xlink:href="http://grbio.org/institution/smithsonian-institution-national-museum-natural-history-0" xlink:type="simple">USNM</named-content> 1156477</td><td rowspan="1" colspan="1">histological sections</td><td rowspan="1" colspan="1">–</td></tr><tr><td rowspan="1" colspan="1">856_080303_4</td><td rowspan="1" colspan="1">BdT03</td><td rowspan="1" colspan="1">TETRW010-21</td><td rowspan="1" colspan="1"><named-content xmlns:xlink="http://www.w3.org/1999/xlink" content-type="dwc:institutional_code" xlink:title="National Museum of Natural History" xlink:href="http://grbio.org/institution/smithsonian-institution-national-museum-natural-history-0" xlink:type="simple">USNM</named-content> 1156479</td><td rowspan="1" colspan="1">histological sections</td><td rowspan="1" colspan="1">–</td></tr><tr><td rowspan="1" colspan="1">SMCP0372</td><td rowspan="1" colspan="1">BdT19-25</td><td rowspan="1" colspan="1">TETRW016-21</td><td rowspan="1" colspan="1"><named-content xmlns:xlink="http://www.w3.org/1999/xlink" content-type="dwc:institutional_code" xlink:title="National Museum of Natural History" xlink:href="http://grbio.org/institution/smithsonian-institution-national-museum-natural-history-0" xlink:type="simple">USNM</named-content> 1660665</td><td rowspan="1" colspan="1">anterior fixed for histology, posterior in 95% ethanol</td><td rowspan="1" colspan="1">–</td></tr><tr><td rowspan="1" colspan="1">SMCP1402</td><td rowspan="1" colspan="1">BdT19-20</td><td rowspan="1" colspan="1">TETRW019-21</td><td rowspan="1" colspan="1"><named-content xmlns:xlink="http://www.w3.org/1999/xlink" content-type="dwc:institutional_code" xlink:title="National Museum of Natural History" xlink:href="http://grbio.org/institution/smithsonian-institution-national-museum-natural-history-0" xlink:type="simple">USNM</named-content> 1660831</td><td rowspan="1" colspan="1">whole body in 95% ethanol</td><td rowspan="1" colspan="1">–</td></tr><tr><td rowspan="1" colspan="1">SMCP1407</td><td rowspan="1" colspan="1">BdT19-21</td><td rowspan="1" colspan="1">TETRW020-21</td><td rowspan="1" colspan="1"><named-content xmlns:xlink="http://www.w3.org/1999/xlink" content-type="dwc:institutional_code" xlink:title="National Museum of Natural History" xlink:href="http://grbio.org/institution/smithsonian-institution-national-museum-natural-history-0" xlink:type="simple">USNM</named-content> 1660832</td><td rowspan="1" colspan="1">whole body in 95% ethanol</td><td rowspan="1" colspan="1">–</td></tr><tr><td rowspan="1" colspan="1">SMCP1438</td><td rowspan="1" colspan="1">BdT19-20</td><td rowspan="1" colspan="1">TETRW021-21</td><td rowspan="1" colspan="1"><named-content xmlns:xlink="http://www.w3.org/1999/xlink" content-type="dwc:institutional_code" xlink:title="National Museum of Natural History" xlink:href="http://grbio.org/institution/smithsonian-institution-national-museum-natural-history-0" xlink:type="simple">USNM</named-content> 1660833</td><td rowspan="1" colspan="1">whole body in 95% ethanol</td><td rowspan="1" colspan="1">–</td></tr><tr><td rowspan="1" colspan="1">SMCP1439</td><td rowspan="1" colspan="1">BdT19-20</td><td rowspan="1" colspan="1">TETRW022-21</td><td rowspan="1" colspan="1"><named-content xmlns:xlink="http://www.w3.org/1999/xlink" content-type="dwc:institutional_code" xlink:title="National Museum of Natural History" xlink:href="http://grbio.org/institution/smithsonian-institution-national-museum-natural-history-0" xlink:type="simple">USNM</named-content> 1660834</td><td rowspan="1" colspan="1">whole body in 95% ethanol</td><td rowspan="1" colspan="1">–</td></tr><tr><td rowspan="1" colspan="1">SMCP1440</td><td rowspan="1" colspan="1">BdT19-20</td><td rowspan="1" colspan="1">TETRW023-21</td><td rowspan="1" colspan="1"><named-content xmlns:xlink="http://www.w3.org/1999/xlink" content-type="dwc:institutional_code" xlink:title="National Museum of Natural History" xlink:href="http://grbio.org/institution/smithsonian-institution-national-museum-natural-history-0" xlink:type="simple">USNM</named-content> 1660835</td><td rowspan="1" colspan="1">whole body in 95% ethanol</td><td rowspan="1" colspan="1">–</td></tr><tr><td rowspan="1" colspan="1">SMCP1952</td><td rowspan="1" colspan="1">BdT19-21</td><td rowspan="1" colspan="1">TETRW024-21</td><td rowspan="1" colspan="1"><named-content xmlns:xlink="http://www.w3.org/1999/xlink" content-type="dwc:institutional_code" xlink:title="National Museum of Natural History" xlink:href="http://grbio.org/institution/smithsonian-institution-national-museum-natural-history-0" xlink:type="simple">USNM</named-content> 1660836</td><td rowspan="1" colspan="1">whole body in 95% ethanol</td><td rowspan="1" colspan="1">–</td></tr><tr><td rowspan="1" colspan="1">SMCP1973</td><td rowspan="1" colspan="1">BdT19-21</td><td rowspan="1" colspan="1">TETRW026-21</td><td rowspan="1" colspan="1"><named-content xmlns:xlink="http://www.w3.org/1999/xlink" content-type="dwc:institutional_code" xlink:title="National Museum of Natural History" xlink:href="http://grbio.org/institution/smithsonian-institution-national-museum-natural-history-0" xlink:type="simple">USNM</named-content> 1660838</td><td rowspan="1" colspan="1">whole body in 95% ethanol</td><td rowspan="1" colspan="1">–</td></tr><tr><td rowspan="1" colspan="1">SMCP1974</td><td rowspan="1" colspan="1">BdT19-21</td><td rowspan="1" colspan="1">TETRW027-21</td><td rowspan="1" colspan="1"><named-content xmlns:xlink="http://www.w3.org/1999/xlink" content-type="dwc:institutional_code" xlink:title="National Museum of Natural History" xlink:href="http://grbio.org/institution/smithsonian-institution-national-museum-natural-history-0" xlink:type="simple">USNM</named-content> 1660839</td><td rowspan="1" colspan="1">whole body in 95% ethanol</td><td rowspan="1" colspan="1">–</td></tr><tr><td rowspan="1" colspan="1">SMCP1992</td><td rowspan="1" colspan="1">BdT19-20</td><td rowspan="1" colspan="1">TETRW028-21</td><td rowspan="1" colspan="1"><named-content xmlns:xlink="http://www.w3.org/1999/xlink" content-type="dwc:institutional_code" xlink:title="National Museum of Natural History" xlink:href="http://grbio.org/institution/smithsonian-institution-national-museum-natural-history-0" xlink:type="simple">USNM</named-content> 1660840</td><td rowspan="1" colspan="1">whole body in 95% ethanol</td><td rowspan="1" colspan="1">–</td></tr><tr><td rowspan="5" colspan="1">
                  <bold><italic><tp:taxon-name><tp:taxon-name-part taxon-name-part-type="genus" reg="Tetranemertes">T.</tp:taxon-name-part><tp:taxon-name-part taxon-name-part-type="species" reg="ocelata">ocelata</tp:taxon-name-part></tp:taxon-name></italic> sp. nov.</bold>
                </td><td rowspan="1" colspan="1">685_061202_1</td><td rowspan="1" colspan="1">CBC02</td><td rowspan="1" colspan="1">CARNE022-19</td><td rowspan="1" colspan="1"><named-content xmlns:xlink="http://www.w3.org/1999/xlink" content-type="dwc:institutional_code" xlink:title="National Museum of Natural History" xlink:href="http://grbio.org/institution/smithsonian-institution-national-museum-natural-history-0" xlink:type="simple">USNM</named-content> 1156294</td><td rowspan="1" colspan="1">histological sections</td><td rowspan="1" colspan="1">CO1: <ext-link xmlns:xlink="http://www.w3.org/1999/xlink" xlink:href="MW021887" ext-link-type="gen" xlink:type="simple">MW021887</ext-link> 16S: <ext-link xmlns:xlink="http://www.w3.org/1999/xlink" xlink:href="MW022065" ext-link-type="gen" xlink:type="simple">MW022065</ext-link></td></tr><tr><td rowspan="1" colspan="1">685_061202_2</td><td rowspan="1" colspan="1">CBC02</td><td rowspan="1" colspan="1">CARNE023-19</td><td rowspan="1" colspan="1"><named-content xmlns:xlink="http://www.w3.org/1999/xlink" content-type="dwc:institutional_code" xlink:title="National Museum of Natural History" xlink:href="http://grbio.org/institution/smithsonian-institution-national-museum-natural-history-0" xlink:type="simple">USNM</named-content> 1156296</td><td rowspan="1" colspan="1">transverse histological sections of anterior</td><td rowspan="1" colspan="1">CO1: <ext-link xmlns:xlink="http://www.w3.org/1999/xlink" xlink:href="MW021888" ext-link-type="gen" xlink:type="simple">MW021888</ext-link> 16S: <ext-link xmlns:xlink="http://www.w3.org/1999/xlink" xlink:href="MW022066" ext-link-type="gen" xlink:type="simple">MW022066</ext-link></td></tr><tr><td rowspan="1" colspan="1">685_061202_3</td><td rowspan="1" colspan="1">CBC02</td><td rowspan="1" colspan="1">CARNE024-19</td><td rowspan="1" colspan="1"><named-content xmlns:xlink="http://www.w3.org/1999/xlink" content-type="dwc:institutional_code" xlink:title="National Museum of Natural History" xlink:href="http://grbio.org/institution/smithsonian-institution-national-museum-natural-history-0" xlink:type="simple">USNM</named-content> 1156297</td><td rowspan="1" colspan="1">histological sections; tissue in 95% ethanol</td><td rowspan="1" colspan="1">16S: <ext-link xmlns:xlink="http://www.w3.org/1999/xlink" xlink:href="MW022067" ext-link-type="gen" xlink:type="simple">MW022067</ext-link></td></tr><tr><td rowspan="1" colspan="1">685_061202_4</td><td rowspan="1" colspan="1">CBC02</td><td rowspan="1" colspan="1">TETRW011-21</td><td rowspan="1" colspan="1"><named-content xmlns:xlink="http://www.w3.org/1999/xlink" content-type="dwc:institutional_code" xlink:title="National Museum of Natural History" xlink:href="http://grbio.org/institution/smithsonian-institution-national-museum-natural-history-0" xlink:type="simple">USNM</named-content> 1156298</td><td rowspan="1" colspan="1">histological sections</td><td rowspan="1" colspan="1">–</td></tr><tr><td rowspan="1" colspan="1">995_070906_01</td><td rowspan="1" colspan="1">GM06</td><td rowspan="1" colspan="1">TETRW012-21</td><td rowspan="1" colspan="1"><named-content xmlns:xlink="http://www.w3.org/1999/xlink" content-type="dwc:institutional_code" xlink:title="National Museum of Natural History" xlink:href="http://grbio.org/institution/smithsonian-institution-national-museum-natural-history-0" xlink:type="simple">USNM</named-content> 1112806</td><td rowspan="1" colspan="1">anterior in formalin, posterior in RNAlater</td><td rowspan="1" colspan="1">CO1: <ext-link xmlns:xlink="http://www.w3.org/1999/xlink" xlink:href="MT578863" ext-link-type="gen" xlink:type="simple">MT578863</ext-link> 16S: <ext-link xmlns:xlink="http://www.w3.org/1999/xlink" xlink:href="MT581159" ext-link-type="gen" xlink:type="simple">MT581159</ext-link> 18S: <ext-link xmlns:xlink="http://www.w3.org/1999/xlink" xlink:href="MT581200" ext-link-type="gen" xlink:type="simple">MT581200</ext-link> 28S: <ext-link xmlns:xlink="http://www.w3.org/1999/xlink" xlink:href="MT581186" ext-link-type="gen" xlink:type="simple">MT581186</ext-link></td></tr><tr><td rowspan="5" colspan="1">
                  <bold><italic><tp:taxon-name><tp:taxon-name-part taxon-name-part-type="genus" reg="Tetranemertes">T.</tp:taxon-name-part><tp:taxon-name-part taxon-name-part-type="species" reg="pastafariensis">pastafariensis</tp:taxon-name-part></tp:taxon-name></italic> sp. nov.</bold>
                </td><td rowspan="1" colspan="1">CB055_18_01</td><td rowspan="1" colspan="1">B2018-03B</td><td rowspan="1" colspan="1">CARNE524-21</td><td rowspan="1" colspan="1"><named-content xmlns:xlink="http://www.w3.org/1999/xlink" content-type="dwc:institutional_code" xlink:title="National Museum of Natural History" xlink:href="http://grbio.org/institution/smithsonian-institution-national-museum-natural-history-0" xlink:type="simple">USNM</named-content> 1618739</td><td rowspan="1" colspan="1">whole body in 95% ethanol</td><td rowspan="1" colspan="1">CO1: <ext-link xmlns:xlink="http://www.w3.org/1999/xlink" xlink:href="MT578887" ext-link-type="gen" xlink:type="simple">MT578887</ext-link> 16S: <ext-link xmlns:xlink="http://www.w3.org/1999/xlink" xlink:href="MT581177" ext-link-type="gen" xlink:type="simple">MT581177</ext-link> 18S: <ext-link xmlns:xlink="http://www.w3.org/1999/xlink" xlink:href="MT581207" ext-link-type="gen" xlink:type="simple">MT581207</ext-link> 28S: <ext-link xmlns:xlink="http://www.w3.org/1999/xlink" xlink:href="MT581193" ext-link-type="gen" xlink:type="simple">MT581193</ext-link></td></tr><tr><td rowspan="1" colspan="1">CB055_18_02</td><td rowspan="1" colspan="1">B2018-03B</td><td rowspan="1" colspan="1">CARNE525-21</td><td rowspan="1" colspan="1"><named-content xmlns:xlink="http://www.w3.org/1999/xlink" content-type="dwc:institutional_code" xlink:title="National Museum of Natural History" xlink:href="http://grbio.org/institution/smithsonian-institution-national-museum-natural-history-0" xlink:type="simple">USNM</named-content> 1618740</td><td rowspan="1" colspan="1">whole body in 95% ethanol</td><td rowspan="1" colspan="1">CO1: <ext-link xmlns:xlink="http://www.w3.org/1999/xlink" xlink:href="MT578888" ext-link-type="gen" xlink:type="simple">MT578888</ext-link> 16S: <ext-link xmlns:xlink="http://www.w3.org/1999/xlink" xlink:href="MT581178" ext-link-type="gen" xlink:type="simple">MT581178</ext-link> 18S: <ext-link xmlns:xlink="http://www.w3.org/1999/xlink" xlink:href="MT581208" ext-link-type="gen" xlink:type="simple">MT581208</ext-link> 28S: <ext-link xmlns:xlink="http://www.w3.org/1999/xlink" xlink:href="MT581194" ext-link-type="gen" xlink:type="simple">MT581194</ext-link></td></tr><tr><td rowspan="1" colspan="1">CB055_18_03</td><td rowspan="1" colspan="1">B2018-03B</td><td rowspan="1" colspan="1">CARNE526-21</td><td rowspan="1" colspan="1"><named-content xmlns:xlink="http://www.w3.org/1999/xlink" content-type="dwc:institutional_code" xlink:title="National Museum of Natural History" xlink:href="http://grbio.org/institution/smithsonian-institution-national-museum-natural-history-0" xlink:type="simple">USNM</named-content> 1618741</td><td rowspan="1" colspan="1">whole body in 95% ethanol</td><td rowspan="1" colspan="1">CO1: <ext-link xmlns:xlink="http://www.w3.org/1999/xlink" xlink:href="MT578889" ext-link-type="gen" xlink:type="simple">MT578889</ext-link> 16S: <ext-link xmlns:xlink="http://www.w3.org/1999/xlink" xlink:href="MT581179" ext-link-type="gen" xlink:type="simple">MT581179</ext-link></td></tr><tr><td rowspan="1" colspan="1">CB055_18_04</td><td rowspan="1" colspan="1">B2018-03B</td><td rowspan="1" colspan="1">CARNE527-21</td><td rowspan="1" colspan="1"><named-content xmlns:xlink="http://www.w3.org/1999/xlink" content-type="dwc:institutional_code" xlink:title="National Museum of Natural History" xlink:href="http://grbio.org/institution/smithsonian-institution-national-museum-natural-history-0" xlink:type="simple">USNM</named-content> 1618675</td><td rowspan="1" colspan="1">anterior fixed for histology; posterior in 95% ethanol</td><td rowspan="1" colspan="1">CO1: <ext-link xmlns:xlink="http://www.w3.org/1999/xlink" xlink:href="MT578890" ext-link-type="gen" xlink:type="simple">MT578890</ext-link> 16S: <ext-link xmlns:xlink="http://www.w3.org/1999/xlink" xlink:href="MT581180" ext-link-type="gen" xlink:type="simple">MT581180</ext-link> 18S: <ext-link xmlns:xlink="http://www.w3.org/1999/xlink" xlink:href="MT581209" ext-link-type="gen" xlink:type="simple">MT581209</ext-link> 28S: <ext-link xmlns:xlink="http://www.w3.org/1999/xlink" xlink:href="MT581195" ext-link-type="gen" xlink:type="simple">MT581195</ext-link></td></tr><tr><td rowspan="1" colspan="1">CB055_18_05</td><td rowspan="1" colspan="1">B2018-03B</td><td rowspan="1" colspan="1">CARNE528-21</td><td rowspan="1" colspan="1"><named-content xmlns:xlink="http://www.w3.org/1999/xlink" content-type="dwc:institutional_code" xlink:title="National Museum of Natural History" xlink:href="http://grbio.org/institution/smithsonian-institution-national-museum-natural-history-0" xlink:type="simple">USNM</named-content> 1618750</td><td rowspan="1" colspan="1">posterior in 95% ethanol</td><td rowspan="1" colspan="1">CO1: <ext-link xmlns:xlink="http://www.w3.org/1999/xlink" xlink:href="MT578891" ext-link-type="gen" xlink:type="simple">MT578891</ext-link> 16S: <ext-link xmlns:xlink="http://www.w3.org/1999/xlink" xlink:href="MT581181" ext-link-type="gen" xlink:type="simple">MT581181</ext-link></td></tr><tr><td rowspan="5" colspan="1">
                  <bold><italic><tp:taxon-name><tp:taxon-name-part taxon-name-part-type="genus" reg="Tetranemertes">T.</tp:taxon-name-part><tp:taxon-name-part taxon-name-part-type="species" reg="pastafariensis">pastafariensis</tp:taxon-name-part></tp:taxon-name></italic> sp. nov.</bold>
                </td><td rowspan="1" colspan="1">CB055_18_06</td><td rowspan="1" colspan="1">B2018-20</td><td rowspan="1" colspan="1">CARNE529-21</td><td rowspan="1" colspan="1"><named-content xmlns:xlink="http://www.w3.org/1999/xlink" content-type="dwc:institutional_code" xlink:title="National Museum of Natural History" xlink:href="http://grbio.org/institution/smithsonian-institution-national-museum-natural-history-0" xlink:type="simple">USNM</named-content> 1618676</td><td rowspan="1" colspan="1">anterior fixed for histology, and posterior in 95% ethanol</td><td rowspan="1" colspan="1">CO1: <ext-link xmlns:xlink="http://www.w3.org/1999/xlink" xlink:href="MT578892" ext-link-type="gen" xlink:type="simple">MT578892</ext-link> 18S: <ext-link xmlns:xlink="http://www.w3.org/1999/xlink" xlink:href="MT581210" ext-link-type="gen" xlink:type="simple">MT581210</ext-link> 28S: <ext-link xmlns:xlink="http://www.w3.org/1999/xlink" xlink:href="MT581196" ext-link-type="gen" xlink:type="simple">MT581196</ext-link></td></tr><tr><td rowspan="1" colspan="1">CB055_18_07</td><td rowspan="1" colspan="1">B2018-20</td><td rowspan="1" colspan="1">CARNE530-21</td><td rowspan="1" colspan="1"><named-content xmlns:xlink="http://www.w3.org/1999/xlink" content-type="dwc:institutional_code" xlink:title="National Museum of Natural History" xlink:href="http://grbio.org/institution/smithsonian-institution-national-museum-natural-history-0" xlink:type="simple">USNM</named-content> 1618742</td><td rowspan="1" colspan="1">whole body in 95% ethanol</td><td rowspan="1" colspan="1">CO1: <ext-link xmlns:xlink="http://www.w3.org/1999/xlink" xlink:href="MT578893" ext-link-type="gen" xlink:type="simple">MT578893</ext-link></td></tr><tr><td rowspan="1" colspan="1">CB055_18_08</td><td rowspan="1" colspan="1">B2018-20</td><td rowspan="1" colspan="1">CARNE531-21</td><td rowspan="1" colspan="1"><named-content xmlns:xlink="http://www.w3.org/1999/xlink" content-type="dwc:institutional_code" xlink:title="National Museum of Natural History" xlink:href="http://grbio.org/institution/smithsonian-institution-national-museum-natural-history-0" xlink:type="simple">USNM</named-content> 1618743</td><td rowspan="1" colspan="1">whole body in 95% ethanol</td><td rowspan="1" colspan="1">CO1: <ext-link xmlns:xlink="http://www.w3.org/1999/xlink" xlink:href="MT578894" ext-link-type="gen" xlink:type="simple">MT578894</ext-link> 16S: <ext-link xmlns:xlink="http://www.w3.org/1999/xlink" xlink:href="OK073428" ext-link-type="gen" xlink:type="simple">OK073428</ext-link></td></tr><tr><td rowspan="1" colspan="1">SMCP0019</td><td rowspan="1" colspan="1">BdT19-13</td><td rowspan="1" colspan="1">CARNE532-21</td><td rowspan="1" colspan="1"><named-content xmlns:xlink="http://www.w3.org/1999/xlink" content-type="dwc:institutional_code" xlink:title="National Museum of Natural History" xlink:href="http://grbio.org/institution/smithsonian-institution-national-museum-natural-history-0" xlink:type="simple">USNM</named-content> 1660663</td><td rowspan="1" colspan="1">anterior fixed for histology; posterior in 95% ethanol</td><td rowspan="1" colspan="1">CO1: <ext-link xmlns:xlink="http://www.w3.org/1999/xlink" xlink:href="MT578896" ext-link-type="gen" xlink:type="simple">MT578896</ext-link> 16S: <ext-link xmlns:xlink="http://www.w3.org/1999/xlink" xlink:href="MT581182" ext-link-type="gen" xlink:type="simple">MT581182</ext-link></td></tr><tr><td rowspan="1" colspan="1">CBdT0059</td><td rowspan="1" colspan="1">BdT19-09</td><td rowspan="1" colspan="1">CARNE573-21</td><td rowspan="1" colspan="1"><named-content xmlns:xlink="http://www.w3.org/1999/xlink" content-type="dwc:institutional_code" xlink:title="National Museum of Natural History" xlink:href="http://grbio.org/institution/smithsonian-institution-national-museum-natural-history-0" xlink:type="simple">USNM</named-content> 1660659</td><td rowspan="1" colspan="1">anterior fixed for histology; posterior in 95% ethanol</td><td rowspan="1" colspan="1">CO1: <ext-link xmlns:xlink="http://www.w3.org/1999/xlink" xlink:href="MT578895" ext-link-type="gen" xlink:type="simple">MT578895</ext-link></td></tr><tr><td rowspan="10" colspan="1">
                  <bold><italic><tp:taxon-name><tp:taxon-name-part taxon-name-part-type="genus" reg="Tetranemertes">T.</tp:taxon-name-part><tp:taxon-name-part taxon-name-part-type="species" reg="paulayi">paulayi</tp:taxon-name-part></tp:taxon-name></italic> sp. nov.</bold>
                </td><td rowspan="1" colspan="1">BOMAN_07013</td><td rowspan="1" colspan="1">OM22-011A</td><td rowspan="1" colspan="1">NOMAN049-23</td><td rowspan="1" colspan="1"><named-content xmlns:xlink="http://www.w3.org/1999/xlink" content-type="dwc:institutional_code" xlink:title="Florida Museum of Natural History" xlink:href="http://grbio.org/institution/florida-museum-natural-history" xlink:type="simple">FLMNH</named-content> 1055</td><td rowspan="1" colspan="1">anterior and posterior fixed for histology; midbody in 95% ethanol</td><td rowspan="1" colspan="1"><abbrev xmlns:xlink="http://www.w3.org/1999/xlink" xlink:title="Cytochrome Oxidase I" id="ABBRID0E1KBG" xlink:type="simple">COI</abbrev>: <ext-link xmlns:xlink="http://www.w3.org/1999/xlink" xlink:href="OQ321715" ext-link-type="gen" xlink:type="simple">OQ321715</ext-link> 18S: <ext-link xmlns:xlink="http://www.w3.org/1999/xlink" xlink:href="OQ322649" ext-link-type="gen" xlink:type="simple">OQ322649</ext-link></td></tr><tr><td rowspan="1" colspan="1">BOMAN_08291</td><td rowspan="1" colspan="1">OM22-031B</td><td rowspan="1" colspan="1">NOMAN050-23</td><td rowspan="1" colspan="1"><named-content xmlns:xlink="http://www.w3.org/1999/xlink" content-type="dwc:institutional_code" xlink:title="Florida Museum of Natural History" xlink:href="http://grbio.org/institution/florida-museum-natural-history" xlink:type="simple">FLMNH</named-content> 1118</td><td rowspan="1" colspan="1">anterior and posterior fixed for histology; midbody in 95% ethanol</td><td rowspan="1" colspan="1">18S: <ext-link xmlns:xlink="http://www.w3.org/1999/xlink" xlink:href="OQ322646" ext-link-type="gen" xlink:type="simple">OQ322646</ext-link> 28S: <ext-link xmlns:xlink="http://www.w3.org/1999/xlink" xlink:href="OQ322592" ext-link-type="gen" xlink:type="simple">OQ322592</ext-link></td></tr><tr><td rowspan="1" colspan="1">BOMAN_08284</td><td rowspan="1" colspan="1">OM22-031B</td><td rowspan="1" colspan="1">NOMAN051-23</td><td rowspan="1" colspan="1"><named-content xmlns:xlink="http://www.w3.org/1999/xlink" content-type="dwc:institutional_code" xlink:title="Florida Museum of Natural History" xlink:href="http://grbio.org/institution/florida-museum-natural-history" xlink:type="simple">FLMNH</named-content> 1141</td><td rowspan="1" colspan="1">anterior fixed for histology, posterior in 95% ethanol</td><td rowspan="1" colspan="1"><abbrev xmlns:xlink="http://www.w3.org/1999/xlink" xlink:title="Cytochrome Oxidase I" id="ABBRID0ECNBG" xlink:type="simple">COI</abbrev>: <ext-link xmlns:xlink="http://www.w3.org/1999/xlink" xlink:href="OQ321720" ext-link-type="gen" xlink:type="simple">OQ321720</ext-link></td></tr><tr><td rowspan="1" colspan="1">BOMAN_08302</td><td rowspan="1" colspan="1">OM22-031B</td><td rowspan="1" colspan="1">NOMAN052-23</td><td rowspan="1" colspan="1"><named-content xmlns:xlink="http://www.w3.org/1999/xlink" content-type="dwc:institutional_code" xlink:title="Florida Museum of Natural History" xlink:href="http://grbio.org/institution/florida-museum-natural-history" xlink:type="simple">FLMNH</named-content> 1082</td><td rowspan="1" colspan="1">anterior fixed for histology, posterior in 95% ethanol</td><td rowspan="1" colspan="1"><abbrev xmlns:xlink="http://www.w3.org/1999/xlink" xlink:title="Cytochrome Oxidase I" id="ABBRID0EDOBG" xlink:type="simple">COI</abbrev>: <ext-link xmlns:xlink="http://www.w3.org/1999/xlink" xlink:href="OQ321722" ext-link-type="gen" xlink:type="simple">OQ321722</ext-link></td></tr><tr><td rowspan="1" colspan="1">BOMAN-08289</td><td rowspan="1" colspan="1">OM22-031C</td><td rowspan="1" colspan="1">–</td><td rowspan="1" colspan="1"><named-content xmlns:xlink="http://www.w3.org/1999/xlink" content-type="dwc:institutional_code" xlink:title="Florida Museum of Natural History" xlink:href="http://grbio.org/institution/florida-museum-natural-history" xlink:type="simple">FLMNH</named-content> 1136</td><td rowspan="1" colspan="1">anterior and posterior fixed for histology; midbody in 95% ethanol</td><td rowspan="1" colspan="1">–</td></tr><tr><td rowspan="1" colspan="1">BOMAN-08301</td><td rowspan="1" colspan="1">OM22-31B</td><td rowspan="1" colspan="1">–</td><td rowspan="1" colspan="1"><named-content xmlns:xlink="http://www.w3.org/1999/xlink" content-type="dwc:institutional_code" xlink:title="Florida Museum of Natural History" xlink:href="http://grbio.org/institution/florida-museum-natural-history" xlink:type="simple">FLMNH</named-content> 1133</td><td rowspan="1" colspan="1">anterior and posterior fixed for histology; midbody in 95% ethanol</td><td rowspan="1" colspan="1">–</td></tr><tr><td rowspan="1" colspan="1">BOMAN-09064</td><td rowspan="1" colspan="1">OM22-37B</td><td rowspan="1" colspan="1">–</td><td rowspan="1" colspan="1">
                  <abbrev xmlns:xlink="http://www.w3.org/1999/xlink" xlink:title="Oregon Institute of Marine Biology" id="ABBRID0EJQBG" xlink:type="simple">OIMB</abbrev>
                </td><td rowspan="1" colspan="1">whole body in 95% ethanol, bulk</td><td rowspan="1" colspan="1">–</td></tr><tr><td rowspan="1" colspan="1">BOMAN-09065</td><td rowspan="1" colspan="1">OM22-37B</td><td rowspan="1" colspan="1">–</td><td rowspan="1" colspan="1">
                  <abbrev xmlns:xlink="http://www.w3.org/1999/xlink" xlink:title="Oregon Institute of Marine Biology" id="ABBRID0EBRBG" xlink:type="simple">OIMB</abbrev>
                </td><td rowspan="1" colspan="1">whole body in 95% ethanol, bulk</td><td rowspan="1" colspan="1">–</td></tr><tr><td rowspan="1" colspan="1">BOMAN-09066</td><td rowspan="1" colspan="1">OM22-37B</td><td rowspan="1" colspan="1">–</td><td rowspan="1" colspan="1">
                  <abbrev xmlns:xlink="http://www.w3.org/1999/xlink" xlink:title="Oregon Institute of Marine Biology" id="ABBRID0EZRBG" xlink:type="simple">OIMB</abbrev>
                </td><td rowspan="1" colspan="1">whole body in 95% ethanol, bulk</td><td rowspan="1" colspan="1">–</td></tr><tr><td rowspan="1" colspan="1">BOMAN-09067</td><td rowspan="1" colspan="1">OM22-37B</td><td rowspan="1" colspan="1">–</td><td rowspan="1" colspan="1">
                  <abbrev xmlns:xlink="http://www.w3.org/1999/xlink" xlink:title="Oregon Institute of Marine Biology" id="ABBRID0ERSBG" xlink:type="simple">OIMB</abbrev>
                </td><td rowspan="1" colspan="1">whole body in 95% ethanol, bulk</td><td rowspan="1" colspan="1">–</td></tr><tr><td rowspan="3" colspan="1">
                  <bold><italic><tp:taxon-name><tp:taxon-name-part taxon-name-part-type="genus" reg="Tetranemertes">T.</tp:taxon-name-part><tp:taxon-name-part taxon-name-part-type="species" reg="rubrolineata">rubrolineata</tp:taxon-name-part></tp:taxon-name></italic> (Kirsteuer, 1965)</bold>
                </td><td rowspan="1" colspan="1">BOMAN_08053</td><td rowspan="1" colspan="1">OM22-030B</td><td rowspan="1" colspan="1">NOMAN046-23</td><td rowspan="1" colspan="1"><named-content xmlns:xlink="http://www.w3.org/1999/xlink" content-type="dwc:institutional_code" xlink:title="Florida Museum of Natural History" xlink:href="http://grbio.org/institution/florida-museum-natural-history" xlink:type="simple">FLMNH</named-content> 1089</td><td rowspan="1" colspan="1">anterior fixed for histology, posterior in 95% ethanol</td><td rowspan="1" colspan="1"><abbrev xmlns:xlink="http://www.w3.org/1999/xlink" xlink:title="Cytochrome Oxidase I" id="ABBRID0EGUBG" xlink:type="simple">COI</abbrev>: <ext-link xmlns:xlink="http://www.w3.org/1999/xlink" xlink:href="OQ321714" ext-link-type="gen" xlink:type="simple">OQ321714</ext-link></td></tr><tr><td rowspan="1" colspan="1">BOMAN_08078</td><td rowspan="1" colspan="1">OM22-022A</td><td rowspan="1" colspan="1">NOMAN047-23</td><td rowspan="1" colspan="1"><named-content xmlns:xlink="http://www.w3.org/1999/xlink" content-type="dwc:institutional_code" xlink:title="Florida Museum of Natural History" xlink:href="http://grbio.org/institution/florida-museum-natural-history" xlink:type="simple">FLMNH</named-content> 1126</td><td rowspan="1" colspan="1">anterior and posterior fixed for histology</td><td rowspan="1" colspan="1"><abbrev xmlns:xlink="http://www.w3.org/1999/xlink" xlink:title="Cytochrome Oxidase I" id="ABBRID0EHVBG" xlink:type="simple">COI</abbrev>: <ext-link xmlns:xlink="http://www.w3.org/1999/xlink" xlink:href="OQ321723" ext-link-type="gen" xlink:type="simple">OQ321723</ext-link></td></tr><tr><td rowspan="1" colspan="1">BOMAN_08038</td><td rowspan="1" colspan="1">OM22-022A</td><td rowspan="1" colspan="1">NOMAN048-23</td><td rowspan="1" colspan="1"><named-content xmlns:xlink="http://www.w3.org/1999/xlink" content-type="dwc:institutional_code" xlink:title="Florida Museum of Natural History" xlink:href="http://grbio.org/institution/florida-museum-natural-history" xlink:type="simple">FLMNH</named-content> 1094</td><td rowspan="1" colspan="1">anterior and posterior fixed for histology; midbody in 95% ethanol</td><td rowspan="1" colspan="1"><abbrev xmlns:xlink="http://www.w3.org/1999/xlink" xlink:title="Cytochrome Oxidase I" id="ABBRID0EIWBG" xlink:type="simple">COI</abbrev>: <ext-link xmlns:xlink="http://www.w3.org/1999/xlink" xlink:href="OQ321718" ext-link-type="gen" xlink:type="simple">OQ321718</ext-link> 18S: <ext-link xmlns:xlink="http://www.w3.org/1999/xlink" xlink:href="OQ322650" ext-link-type="gen" xlink:type="simple">OQ322650</ext-link> 28S: <ext-link xmlns:xlink="http://www.w3.org/1999/xlink" xlink:href="OQ322595" ext-link-type="gen" xlink:type="simple">OQ322595</ext-link></td></tr><tr><td rowspan="1" colspan="1">
                  <bold><italic><tp:taxon-name><tp:taxon-name-part taxon-name-part-type="genus" reg="Tetranemertes">T.</tp:taxon-name-part></tp:taxon-name></italic> sp. ETP001</bold>
                </td><td rowspan="1" colspan="1">SMPP0632</td><td rowspan="1" colspan="1">PP20</td><td rowspan="1" colspan="1">NOPP001-21</td><td rowspan="1" colspan="1">N/A</td><td rowspan="1" colspan="1">N/A</td><td rowspan="1" colspan="1">CO1: <ext-link xmlns:xlink="http://www.w3.org/1999/xlink" xlink:href="MT578897" ext-link-type="gen" xlink:type="simple">MT578897</ext-link> 16S: <ext-link xmlns:xlink="http://www.w3.org/1999/xlink" xlink:href="MT581183" ext-link-type="gen" xlink:type="simple">MT581183</ext-link> 18S: <ext-link xmlns:xlink="http://www.w3.org/1999/xlink" xlink:href="MT581211" ext-link-type="gen" xlink:type="simple">MT581211</ext-link> 28S: <ext-link xmlns:xlink="http://www.w3.org/1999/xlink" xlink:href="MT581197" ext-link-type="gen" xlink:type="simple">MT581197</ext-link></td></tr><tr><td rowspan="4" colspan="1">
                  <bold><italic><tp:taxon-name><tp:taxon-name-part taxon-name-part-type="genus" reg="Tetranemertes">T.</tp:taxon-name-part><tp:taxon-name-part taxon-name-part-type="species" reg="unistriata">unistriata</tp:taxon-name-part></tp:taxon-name></italic> sp. nov.</bold>
                </td><td rowspan="1" colspan="1">BOMAN_07032</td><td rowspan="1" colspan="1">OM22-011A</td><td rowspan="1" colspan="1">NOMAN037-23</td><td rowspan="1" colspan="1"><named-content xmlns:xlink="http://www.w3.org/1999/xlink" content-type="dwc:institutional_code" xlink:title="Florida Museum of Natural History" xlink:href="http://grbio.org/institution/florida-museum-natural-history" xlink:type="simple">FLMNH</named-content> 1062</td><td rowspan="1" colspan="1">anterior and posterior fixed for histology</td><td rowspan="1" colspan="1"><abbrev xmlns:xlink="http://www.w3.org/1999/xlink" xlink:title="Cytochrome Oxidase I" id="ABBRID0E1ZBG" xlink:type="simple">COI</abbrev>: <ext-link xmlns:xlink="http://www.w3.org/1999/xlink" xlink:href="OQ321719" ext-link-type="gen" xlink:type="simple">OQ321719</ext-link></td></tr><tr><td rowspan="1" colspan="1">490_070999_1</td><td rowspan="1" colspan="1">JP99</td><td rowspan="1" colspan="1">TETRW013-21</td><td rowspan="1" colspan="1"><named-content xmlns:xlink="http://www.w3.org/1999/xlink" content-type="dwc:institutional_code" xlink:title="National Museum of Natural History" xlink:href="http://grbio.org/institution/smithsonian-institution-national-museum-natural-history-0" xlink:type="simple">USNM</named-content> 1011573</td><td rowspan="1" colspan="1">histological slides: cross sections of posterior; tissue in 95% ethanol</td><td rowspan="1" colspan="1">CO1: <ext-link xmlns:xlink="http://www.w3.org/1999/xlink" xlink:href="MT578861" ext-link-type="gen" xlink:type="simple">MT578861</ext-link> 16S: <ext-link xmlns:xlink="http://www.w3.org/1999/xlink" xlink:href="MT581158" ext-link-type="gen" xlink:type="simple">MT581158</ext-link> 18S: <ext-link xmlns:xlink="http://www.w3.org/1999/xlink" xlink:href="MT581198" ext-link-type="gen" xlink:type="simple">MT581198</ext-link> 28S: <ext-link xmlns:xlink="http://www.w3.org/1999/xlink" xlink:href="MT581184" ext-link-type="gen" xlink:type="simple">MT581184</ext-link></td></tr><tr><td rowspan="1" colspan="1">490_071099_2</td><td rowspan="1" colspan="1">JP99</td><td rowspan="1" colspan="1">TETRW014-21</td><td rowspan="1" colspan="1"><named-content xmlns:xlink="http://www.w3.org/1999/xlink" content-type="dwc:institutional_code" xlink:title="National Museum of Natural History" xlink:href="http://grbio.org/institution/smithsonian-institution-national-museum-natural-history-0" xlink:type="simple">USNM</named-content> 1011574</td><td rowspan="1" colspan="1">histological slides: longitudinal sections of posterior; tissue in 95% ethanol</td><td rowspan="1" colspan="1">CO1: <ext-link xmlns:xlink="http://www.w3.org/1999/xlink" xlink:href="MT578862" ext-link-type="gen" xlink:type="simple">MT578862</ext-link> 18S: <ext-link xmlns:xlink="http://www.w3.org/1999/xlink" xlink:href="MT581199" ext-link-type="gen" xlink:type="simple">MT581199</ext-link> 28S: <ext-link xmlns:xlink="http://www.w3.org/1999/xlink" xlink:href="MT581185" ext-link-type="gen" xlink:type="simple">MT581185</ext-link></td></tr><tr><td rowspan="1" colspan="1">490_071099_3</td><td rowspan="1" colspan="1">JP99</td><td rowspan="1" colspan="1">TETRW015-21</td><td rowspan="1" colspan="1"><named-content xmlns:xlink="http://www.w3.org/1999/xlink" content-type="dwc:institutional_code" xlink:title="National Museum of Natural History" xlink:href="http://grbio.org/institution/smithsonian-institution-national-museum-natural-history-0" xlink:type="simple">USNM</named-content> 1011575</td><td rowspan="1" colspan="1">histological sections of head and posterior</td><td rowspan="1" colspan="1">–</td></tr></tbody></table></table-wrap><table-wrap id="T2" position="float" orientation="portrait"><label>Table 2.</label><caption><p>Collecting information for <italic><tp:taxon-name><tp:taxon-name-part taxon-name-part-type="genus" reg="Tetranemertes">Tetranemertes</tp:taxon-name-part></tp:taxon-name></italic> specimens.</p></caption><table id="TID0E56CI" rules="all"><tbody><tr><th rowspan="1" colspan="1">Site</th><th rowspan="1" colspan="1">Date</th><th rowspan="1" colspan="1">Location</th><th rowspan="1" colspan="1">GPS</th><th rowspan="1" colspan="1">Habitat</th><th rowspan="1" colspan="1">Depth</th><th rowspan="1" colspan="1">Collectors</th></tr><tr><td rowspan="1" colspan="1">
                  <bold>B2018-03B</bold>
                </td><td rowspan="1" colspan="1">21 Aug 2018</td><td rowspan="1" colspan="1">Hospital Point, Isla Solarte, Bocas del Toro, Panamá</td><td rowspan="1" colspan="1">
                  <named-content xmlns:xlink="http://www.w3.org/1999/xlink" content-type="dwc:verbatimCoordinates" xlink:type="simple">
                    <named-content content-type="geo-json" specific-use="{&#34;type&#34;:&#34;Point&#34;,&#34;coordinates&#34;:[-82.218583,9.333755]}" id="NCID0EL6BG" xlink:type="simple">9.333755, -82.218583</named-content>
                  </named-content>
                </td><td rowspan="1" colspan="1">coral rubble</td><td rowspan="1" colspan="1">1–2 m</td><td rowspan="1" colspan="1">Megan Schwartz et al.</td></tr><tr><td rowspan="1" colspan="1">
                  <bold>B2018-04</bold>
                </td><td rowspan="1" colspan="1">22 Aug 2018</td><td rowspan="1" colspan="1">Wild Cane Key, Isla Bastimentos, Bocas del Toro, Panamá</td><td rowspan="1" colspan="1">
                  <named-content xmlns:xlink="http://www.w3.org/1999/xlink" content-type="dwc:verbatimCoordinates" xlink:type="simple">
                    <named-content content-type="geo-json" specific-use="{&#34;type&#34;:&#34;Point&#34;,&#34;coordinates&#34;:[-82.168114,9.348691]}" id="NCID0EOAAI" xlink:type="simple">9.348691, -82.168114</named-content>
                  </named-content>
                </td><td rowspan="1" colspan="1">coral rubble</td><td rowspan="1" colspan="1">5–7 m</td><td rowspan="1" colspan="1">Svetlana Maslakova, Maycol Madrid</td></tr><tr><td rowspan="1" colspan="1">
                  <bold>B2018-20</bold>
                </td><td rowspan="1" colspan="1">28 Aug 2018</td><td rowspan="1" colspan="1">Hospital Point, Isla Solarte, Bocas del Toro, Panamá</td><td rowspan="1" colspan="1">
                  <named-content xmlns:xlink="http://www.w3.org/1999/xlink" content-type="dwc:verbatimCoordinates" xlink:type="simple">
                    <named-content content-type="geo-json" specific-use="{&#34;type&#34;:&#34;Point&#34;,&#34;coordinates&#34;:[-82.218583,9.333755]}" id="NCID0EQBAI" xlink:type="simple">9.333755, -82.218583</named-content>
                  </named-content>
                </td><td rowspan="1" colspan="1">coral rubble</td><td rowspan="1" colspan="1">1–2 m</td><td rowspan="1" colspan="1">Megan Schwartz et al.</td></tr><tr><td rowspan="1" colspan="1">
                  <bold>B2018-21</bold>
                </td><td rowspan="1" colspan="1">22 Aug 2018</td><td rowspan="1" colspan="1">Mangrove Point, Isla Colon, Bocas del Toro, Panamá</td><td rowspan="1" colspan="1">
                  <named-content xmlns:xlink="http://www.w3.org/1999/xlink" content-type="dwc:verbatimCoordinates" xlink:type="simple">
                    <named-content content-type="geo-json" specific-use="{&#34;type&#34;:&#34;Point&#34;,&#34;coordinates&#34;:[-82.253636,9.327247]}" id="NCID0ESCAI" xlink:type="simple">9.327247, -82.253636</named-content>
                  </named-content>
                </td><td rowspan="1" colspan="1">coral rubble</td><td rowspan="1" colspan="1">1–2 m</td><td rowspan="1" colspan="1">Irina Cherneva, Eduardo Zattara, Christina Ellison</td></tr><tr><td rowspan="1" colspan="1">
                  <bold>BdT03</bold>
                </td><td rowspan="1" colspan="1">2-3 Aug 2003</td><td rowspan="1" colspan="1">Bocas del Toro, Panamá</td><td rowspan="1" colspan="1">N/A</td><td rowspan="1" colspan="1">N/A</td><td rowspan="1" colspan="1">N/A</td><td rowspan="1" colspan="1">Jon Norenburg</td></tr><tr><td rowspan="1" colspan="1">
                  <bold>BdT03R</bold>
                </td><td rowspan="1" colspan="1">3 Aug 2003</td><td rowspan="1" colspan="1">Cayo Roldan, Bocas del Toro, Panamá</td><td rowspan="1" colspan="1">N/A</td><td rowspan="1" colspan="1">N/A</td><td rowspan="1" colspan="1">N/A</td><td rowspan="1" colspan="1">Jon Norenburg</td></tr><tr><td rowspan="1" colspan="1">
                  <bold>BdT19-08</bold>
                </td><td rowspan="1" colspan="1">8 Aug 2019</td><td rowspan="1" colspan="1">Playa Escondida 2, Isla Colón, Bocas del Toro, Panamá</td><td rowspan="1" colspan="1">
                  <named-content xmlns:xlink="http://www.w3.org/1999/xlink" content-type="dwc:verbatimCoordinates" xlink:type="simple">
                    <named-content content-type="geo-json" specific-use="{&#34;type&#34;:&#34;Point&#34;,&#34;coordinates&#34;:[-82.238778,9.379778]}" id="NCID0EGFAI" xlink:type="simple">9.379778, -82.238778</named-content>
                  </named-content>
                </td><td rowspan="1" colspan="1">sandy-muddy beach with rocks</td><td rowspan="1" colspan="1">1–2 m</td><td rowspan="1" colspan="1">Christina Ellison, Maycol Madrid</td></tr><tr><td rowspan="1" colspan="1">
                  <bold>BdT19-09</bold>
                </td><td rowspan="1" colspan="1">9 Aug 2019</td><td rowspan="1" colspan="1">Playa Boca del Drago, Isla Colón, Bocas del Toro, Panamá</td><td rowspan="1" colspan="1">
                  <named-content xmlns:xlink="http://www.w3.org/1999/xlink" content-type="dwc:verbatimCoordinates" xlink:type="simple">
                    <named-content content-type="geo-json" specific-use="{&#34;type&#34;:&#34;Point&#34;,&#34;coordinates&#34;:[-82.331167,9.414639]}" id="NCID0EIGAI" xlink:type="simple">9.414639, -82.331167</named-content>
                  </named-content>
                </td><td rowspan="1" colspan="1">sandy beach with rocks, rubble</td><td rowspan="1" colspan="1">1–2 m</td><td rowspan="1" colspan="1">Christina Ellison, Maycol Madrid</td></tr><tr><td rowspan="1" colspan="1">
                  <bold>BdT19-13</bold>
                </td><td rowspan="1" colspan="1">26 Aug 2019</td><td rowspan="1" colspan="1">Cayo Coral, Isla Bastimentos, Bocas del Toro, Panamá</td><td rowspan="1" colspan="1">
                  <named-content xmlns:xlink="http://www.w3.org/1999/xlink" content-type="dwc:verbatimCoordinates" xlink:type="simple">
                    <named-content content-type="geo-json" specific-use="{&#34;type&#34;:&#34;Point&#34;,&#34;coordinates&#34;:[-82.111972,9.243583]}" id="NCID0EKHAI" xlink:type="simple">9.243583, -82.111972</named-content>
                  </named-content>
                </td><td rowspan="1" colspan="1">very lively reef, with lots of green calcareous (and other types of) algae</td><td rowspan="1" colspan="1">7–8 m</td><td rowspan="1" colspan="1">Svetlana Maslakova, Deyvis González, Christina Ellison</td></tr><tr><td rowspan="1" colspan="1">
                  <bold>BdT19-19</bold>
                </td><td rowspan="1" colspan="1">3 Sep 2019</td><td rowspan="1" colspan="1">Fuerte Sherman, Colón, Panamá</td><td rowspan="1" colspan="1">
                  <named-content xmlns:xlink="http://www.w3.org/1999/xlink" content-type="dwc:verbatimCoordinates" xlink:type="simple">
                    <named-content content-type="geo-json" specific-use="{&#34;type&#34;:&#34;Point&#34;,&#34;coordinates&#34;:[-79.944953,9.353287]}" id="NCID0EMIAI" xlink:type="simple">9.3532872, -79.9449529</named-content>
                  </named-content>
                </td><td rowspan="1" colspan="1">fossil reef, silted coral rubble, mostly solid</td><td rowspan="1" colspan="1">3–4 m</td><td rowspan="1" colspan="1">Svetlana Maslakova, Maycol Madrid</td></tr><tr><td rowspan="1" colspan="1">
                  <bold>BdT19-20</bold>
                </td><td rowspan="1" colspan="1">4 Sep 2019</td><td rowspan="1" colspan="1">Drake Island, Portobelo, Colón, Panamá</td><td rowspan="1" colspan="1">
                  <named-content xmlns:xlink="http://www.w3.org/1999/xlink" content-type="dwc:verbatimCoordinates" xlink:type="simple">
                    <named-content content-type="geo-json" specific-use="{&#34;type&#34;:&#34;Point&#34;,&#34;coordinates&#34;:[-79.685000,9.561389]}" id="NCID0EOJAI" xlink:type="simple">9.561389, -79.685</named-content>
                  </named-content>
                </td><td rowspan="1" colspan="1">Live reef with lots of Agaricia rubble</td><td rowspan="1" colspan="1">12 m</td><td rowspan="1" colspan="1">Svetlana Maslakova, Maycol Madrid</td></tr><tr><td rowspan="1" colspan="1">
                  <bold>BdT19-21</bold>
                </td><td rowspan="1" colspan="1">4 Sep 2019</td><td rowspan="1" colspan="1">Huerta, Portobelo, Colón, Panamá</td><td rowspan="1" colspan="1">
                  <named-content xmlns:xlink="http://www.w3.org/1999/xlink" content-type="dwc:verbatimCoordinates" xlink:type="simple">
                    <named-content content-type="geo-json" specific-use="{&#34;type&#34;:&#34;Point&#34;,&#34;coordinates&#34;:[-79.681389,9.561944]}" id="NCID0EQKAI" xlink:type="simple">9.561944, -79.681389</named-content>
                  </named-content>
                </td><td rowspan="1" colspan="1">Live reef with lots of Agaricia rubble</td><td rowspan="1" colspan="1">8–15 m</td><td rowspan="1" colspan="1">Svetlana Maslakova, Maycol Madrid</td></tr><tr><td rowspan="1" colspan="1">
                  <bold>BdT19-25</bold>
                </td><td rowspan="1" colspan="1">10 Sep 2019</td><td rowspan="1" colspan="1">Playa Boca del Drago, Isla Colón, Bocas del Toro, Panamá</td><td rowspan="1" colspan="1">
                  <named-content xmlns:xlink="http://www.w3.org/1999/xlink" content-type="dwc:verbatimCoordinates" xlink:type="simple">
                    <named-content content-type="geo-json" specific-use="{&#34;type&#34;:&#34;Point&#34;,&#34;coordinates&#34;:[-82.331167,9.414639]}" id="NCID0ESLAI" xlink:type="simple">9.414639, -82.331167</named-content>
                  </named-content>
                </td><td rowspan="1" colspan="1">Sandy beach, intertidal/shallow subtidal – rocks, rubble</td><td rowspan="1" colspan="1">1–2 m</td><td rowspan="1" colspan="1">Christina Ellison, Maycol Madrid</td></tr><tr><td rowspan="1" colspan="1">
                  <bold>CBC02</bold>
                </td><td rowspan="1" colspan="1">12 Jun 2002</td><td rowspan="1" colspan="1">Carrie Bow Cay, Belize</td><td rowspan="1" colspan="1">N/A</td><td rowspan="1" colspan="1">coral rubble with orange sponge</td><td rowspan="1" colspan="1">30 m</td><td rowspan="1" colspan="1">Megan Schwartz Jon Norenburg</td></tr><tr><td rowspan="1" colspan="1">
                  <bold>DR23</bold>
                </td><td rowspan="1" colspan="1">25 Sep 2011</td><td rowspan="1" colspan="1">Alboran Island, Spain</td><td rowspan="1" colspan="1">
                  <named-content xmlns:xlink="http://www.w3.org/1999/xlink" content-type="dwc:verbatimCoordinates" xlink:type="simple">
                    <named-content content-type="geo-json" specific-use="{&#34;type&#34;:&#34;Point&#34;,&#34;coordinates&#34;:[-3.040333,35.932167]}" id="NCID0ENNAI" xlink:type="simple">35.932167, -3.040333</named-content>
                  </named-content>
                </td><td rowspan="1" colspan="1">coralline red algae and <italic><tp:taxon-name><tp:taxon-name-part taxon-name-part-type="genus" reg="Ulva">Ulva</tp:taxon-name-part></tp:taxon-name></italic></td><td rowspan="1" colspan="1">25 m</td><td rowspan="1" colspan="1">Juan Junoy</td></tr><tr><td rowspan="1" colspan="1">
                  <bold>GM06</bold>
                </td><td rowspan="1" colspan="1">26 Jul 2006</td><td rowspan="1" colspan="1">NSF III Sta. 89, Northern Gulf of Mexico</td><td rowspan="1" colspan="1">
                  <named-content xmlns:xlink="http://www.w3.org/1999/xlink" content-type="dwc:verbatimCoordinates" xlink:type="simple">
                    <named-content content-type="geo-json" specific-use="{&#34;type&#34;:&#34;Point&#34;,&#34;coordinates&#34;:[-91.629500,27.985000]}" id="NCID0EWOAI" xlink:type="simple">27.9850, -91.6295</named-content>
                  </named-content>
                </td><td rowspan="1" colspan="1">shell riddled with sponge (collected with box dredge)</td><td rowspan="1" colspan="1">65–71 m</td><td rowspan="1" colspan="1">Jon Norenburg</td></tr><tr><td rowspan="1" colspan="1">
                  <bold>JP99</bold>
                </td><td rowspan="1" colspan="1">9-10 Jul 1999</td><td rowspan="1" colspan="1">Engetsu Island, Shirahama, Wakayama, Japan</td><td rowspan="1" colspan="1">
                  <named-content xmlns:xlink="http://www.w3.org/1999/xlink" content-type="dwc:verbatimCoordinates" xlink:type="simple">
                    <named-content content-type="geo-json" specific-use="{&#34;type&#34;:&#34;Point&#34;,&#34;coordinates&#34;:[135.336000,33.689000]}" id="NCID0EYPAI" xlink:type="simple">33.689, 135.336</named-content>
                  </named-content>
                </td><td rowspan="1" colspan="1">among calcareous algae</td><td rowspan="1" colspan="1">1–2 m</td><td rowspan="1" colspan="1">Svetlana Maslakova, Megan Schwartz</td></tr><tr><td rowspan="1" colspan="1">
                  <bold>OM22-011A</bold>
                </td><td rowspan="1" colspan="1">11 Jan 2022</td><td rowspan="1" colspan="1">Hamdis, Mirbat, Dhofar, Oman</td><td rowspan="1" colspan="1">
                  <named-content xmlns:xlink="http://www.w3.org/1999/xlink" content-type="dwc:verbatimCoordinates" xlink:type="simple">
                    <named-content content-type="geo-json" specific-use="{&#34;type&#34;:&#34;Point&#34;,&#34;coordinates&#34;:[54.762550,16.947350]}" id="NCID0E1QAI" xlink:type="simple">16.94735, 54.76255</named-content>
                  </named-content>
                </td><td rowspan="1" colspan="1">coral rubble</td><td rowspan="1" colspan="1">4–9 m</td><td rowspan="1" colspan="1">Svetlana Maslakova</td></tr><tr><td rowspan="1" colspan="1">
                  <bold>OM22-022A</bold>
                </td><td rowspan="1" colspan="1">16 Jan 2022</td><td rowspan="1" colspan="1">Hamdis, Mirbat, Dhofar, Oman</td><td rowspan="1" colspan="1">
                  <named-content xmlns:xlink="http://www.w3.org/1999/xlink" content-type="dwc:verbatimCoordinates" xlink:type="simple">
                    <named-content content-type="geo-json" specific-use="{&#34;type&#34;:&#34;Point&#34;,&#34;coordinates&#34;:[54.762560,16.947350]}" id="NCID0E3RAI" xlink:type="simple">16.94735, 54.76256</named-content>
                  </named-content>
                </td><td rowspan="1" colspan="1">coral rubble</td><td rowspan="1" colspan="1">6 m</td><td rowspan="1" colspan="1">Svetlana Maslakova, Gustav Paulay</td></tr><tr><td rowspan="1" colspan="1">
                  <bold>OM22-030B</bold>
                </td><td rowspan="1" colspan="1">19 Jan 2022</td><td rowspan="1" colspan="1">Michel’s Reef, Mirbat, Dhofar, Oman</td><td rowspan="1" colspan="1">
                  <named-content xmlns:xlink="http://www.w3.org/1999/xlink" content-type="dwc:verbatimCoordinates" xlink:type="simple">
                    <named-content content-type="geo-json" specific-use="{&#34;type&#34;:&#34;Point&#34;,&#34;coordinates&#34;:[54.730050,16.943320]}" id="NCID0E5SAI" xlink:type="simple">16.94332, 54.73005</named-content>
                  </named-content>
                </td><td rowspan="1" colspan="1">shell hash</td><td rowspan="1" colspan="1">30 m</td><td rowspan="1" colspan="1">Svetlana Maslakova</td></tr><tr><td rowspan="1" colspan="1">
                  <bold>OM22-031B</bold>
                </td><td rowspan="1" colspan="1">20 Jan 2022</td><td rowspan="1" colspan="1">Inshore of Chinese Wreck, Mirbat, Dhofar, Oman</td><td rowspan="1" colspan="1">
                  <named-content xmlns:xlink="http://www.w3.org/1999/xlink" content-type="dwc:verbatimCoordinates" xlink:type="simple">
                    <named-content content-type="geo-json" specific-use="{&#34;type&#34;:&#34;Point&#34;,&#34;coordinates&#34;:[54.707970,16.966120]}" id="NCID0EAUAI" xlink:type="simple">16.96612, 54.70797</named-content>
                  </named-content>
                </td><td rowspan="1" colspan="1">scraped sample of vermetid/coralline algae encrustation</td><td rowspan="1" colspan="1">2 m</td><td rowspan="1" colspan="1">Svetlana Maslakova, Gustav Paulay</td></tr><tr><td rowspan="1" colspan="1">
                  <bold>OM22-031C</bold>
                </td><td rowspan="1" colspan="1">20 Jan 2022</td><td rowspan="1" colspan="1">Inshore of Chinese Wreck, Mirbat, Dhofar, Oman</td><td rowspan="1" colspan="1">
                  <named-content xmlns:xlink="http://www.w3.org/1999/xlink" content-type="dwc:verbatimCoordinates" xlink:type="simple">
                    <named-content content-type="geo-json" specific-use="{&#34;type&#34;:&#34;Point&#34;,&#34;coordinates&#34;:[54.707980,16.966120]}" id="NCID0ECVAI" xlink:type="simple">16.96612, 54.70798</named-content>
                  </named-content>
                </td><td rowspan="1" colspan="1">algal holdfasts</td><td rowspan="1" colspan="1">2 m</td><td rowspan="1" colspan="1">Svetlana Maslakova, Gustav Paulay</td></tr><tr><td rowspan="1" colspan="1">
                  <bold>OM22-037B</bold>
                </td><td rowspan="1" colspan="1">22 Jan 2022</td><td rowspan="1" colspan="1">Roshan Reef, Mirbat, Dhofar, Oman</td><td rowspan="1" colspan="1">
                  <named-content xmlns:xlink="http://www.w3.org/1999/xlink" content-type="dwc:verbatimCoordinates" xlink:type="simple">
                    <named-content content-type="geo-json" specific-use="{&#34;type&#34;:&#34;Point&#34;,&#34;coordinates&#34;:[54.690220,16.968520]}" id="NCID0EEWAI" xlink:type="simple">16.96852, 54.69022</named-content>
                  </named-content>
                </td><td rowspan="1" colspan="1">from barnacle and algae scraping</td><td rowspan="1" colspan="1">7–8 m</td><td rowspan="1" colspan="1">Gustav Paulay</td></tr><tr><td rowspan="1" colspan="1">
                  <bold>OM22-051B</bold>
                </td><td rowspan="1" colspan="1">26 Jan 2022</td><td rowspan="1" colspan="1">Chinese Wreck, Mirbat, Dhofar, Oman</td><td rowspan="1" colspan="1">
                  <named-content xmlns:xlink="http://www.w3.org/1999/xlink" content-type="dwc:verbatimCoordinates" xlink:type="simple">
                    <named-content content-type="geo-json" specific-use="{&#34;type&#34;:&#34;Point&#34;,&#34;coordinates&#34;:[54.707970,16.966120]}" id="NCID0EGXAI" xlink:type="simple">16.96612, 54.70797</named-content>
                  </named-content>
                </td><td rowspan="1" colspan="1">coral rubble</td><td rowspan="1" colspan="1">3–5 m</td><td rowspan="1" colspan="1">Svetlana Maslakova, Gustav Paulay</td></tr><tr><td rowspan="1" colspan="1">
                  <bold>PP20</bold>
                </td><td rowspan="1" colspan="1">20 Jan 2020</td><td rowspan="1" colspan="1">Isla Pachequilla, Panamá, Panamá</td><td rowspan="1" colspan="1">
                  <named-content xmlns:xlink="http://www.w3.org/1999/xlink" content-type="dwc:verbatimCoordinates" xlink:type="simple">
                    <named-content content-type="geo-json" specific-use="{&#34;type&#34;:&#34;Point&#34;,&#34;coordinates&#34;:[-79.060500,8.672310]}" id="NCID0EIYAI" xlink:type="simple">8.67231, -79.0605</named-content>
                  </named-content>
                </td><td rowspan="1" colspan="1">coral rubble</td><td rowspan="1" colspan="1">5 m</td><td rowspan="1" colspan="1">Christina Ellison, Maycol Madrid</td></tr><tr><td rowspan="1" colspan="1">
                  <bold>PR</bold>
                </td><td rowspan="1" colspan="1">Aug 2011</td><td rowspan="1" colspan="1">Vieques, Puerto Rico</td><td rowspan="1" colspan="1">N/A</td><td rowspan="1" colspan="1">N/A</td><td rowspan="1" colspan="1">0–2 m</td><td rowspan="1" colspan="1">Megan Schwartz</td></tr></tbody></table></table-wrap><table-wrap id="T5" position="float" orientation="portrait"><label>Table 5.</label><caption><p>Averaged Jukes-Cantor distances for all possible pairwise intraspecific (diagonal, bold) and interspecific (above diagonal) comparisons of Cytochrome Oxidase I sequences of <italic><tp:taxon-name><tp:taxon-name-part taxon-name-part-type="genus" reg="Tetranemertes">Tetranemertes</tp:taxon-name-part></tp:taxon-name></italic> species. Assignments based on morphological species hypotheses. The asterisk (*) marks species represented by sequence data for only one individual.</p></caption><table id="TID0ERABK" rules="all"><tbody><tr><th rowspan="1" colspan="1"/><th rowspan="1" colspan="1">
                  <italic>
                    <tp:taxon-name><tp:taxon-name-part taxon-name-part-type="genus" reg="Tetranemertes">T.</tp:taxon-name-part><tp:taxon-name-part taxon-name-part-type="species" reg="antonina">antonina</tp:taxon-name-part></tp:taxon-name>
                  </italic>
                </th><th rowspan="1" colspan="1">
                  <italic>
                    <tp:taxon-name><tp:taxon-name-part taxon-name-part-type="genus" reg="Tetranemertes">T.</tp:taxon-name-part><tp:taxon-name-part taxon-name-part-type="species" reg="arabica">arabica</tp:taxon-name-part></tp:taxon-name>
                  </italic>
                </th><th rowspan="1" colspan="1">
                  <italic>
                    <tp:taxon-name><tp:taxon-name-part taxon-name-part-type="genus" reg="Tetranemertes">T.</tp:taxon-name-part><tp:taxon-name-part taxon-name-part-type="species" reg="bifrost">bifrost</tp:taxon-name-part></tp:taxon-name>
                  </italic>
                </th><th rowspan="1" colspan="1">
                  <italic>
                    <tp:taxon-name><tp:taxon-name-part taxon-name-part-type="genus" reg="Tetranemertes">T.</tp:taxon-name-part><tp:taxon-name-part taxon-name-part-type="species" reg="majinbuui">majinbuui</tp:taxon-name-part></tp:taxon-name>
                  </italic>
                </th><th rowspan="1" colspan="1">
                  <italic>
                    <tp:taxon-name><tp:taxon-name-part taxon-name-part-type="genus" reg="Tetranemertes">T.</tp:taxon-name-part><tp:taxon-name-part taxon-name-part-type="species" reg="ocelata">ocelata</tp:taxon-name-part></tp:taxon-name>
                  </italic>
                </th><th rowspan="1" colspan="1">
                  <italic>
                    <tp:taxon-name><tp:taxon-name-part taxon-name-part-type="genus" reg="Tetranemertes">T.</tp:taxon-name-part><tp:taxon-name-part taxon-name-part-type="species" reg="pastafariensis">pastafariensis</tp:taxon-name-part></tp:taxon-name>
                  </italic>
                </th><th rowspan="1" colspan="1">
                  <italic>
                    <tp:taxon-name><tp:taxon-name-part taxon-name-part-type="genus" reg="Tetranemertes">T.</tp:taxon-name-part><tp:taxon-name-part taxon-name-part-type="species" reg="paulayi">paulayi</tp:taxon-name-part></tp:taxon-name>
                  </italic>
                </th><th rowspan="1" colspan="1">
                  <italic>
                    <tp:taxon-name><tp:taxon-name-part taxon-name-part-type="genus" reg="Tetranemertes">T.</tp:taxon-name-part><tp:taxon-name-part taxon-name-part-type="species" reg="rubrolineata">rubrolineata</tp:taxon-name-part></tp:taxon-name>
                  </italic>
                </th><th rowspan="1" colspan="1"><italic><tp:taxon-name><tp:taxon-name-part taxon-name-part-type="genus" reg="Tetranemertes">T.</tp:taxon-name-part></tp:taxon-name></italic> ETP001</th><th rowspan="1" colspan="1">
                  <italic>
                    <tp:taxon-name><tp:taxon-name-part taxon-name-part-type="genus" reg="Tetranemertes">T.</tp:taxon-name-part><tp:taxon-name-part taxon-name-part-type="species" reg="unistriata">unistriata</tp:taxon-name-part></tp:taxon-name>
                  </italic>
                </th></tr><tr><td rowspan="1" colspan="1">
                  <italic>
                    <tp:taxon-name><tp:taxon-name-part taxon-name-part-type="genus" reg="Tetranemertes">T.</tp:taxon-name-part><tp:taxon-name-part taxon-name-part-type="species" reg="antonina">antonina</tp:taxon-name-part></tp:taxon-name>
                  </italic>
                </td><td rowspan="1" colspan="1">*</td><td rowspan="1" colspan="1">0.148</td><td rowspan="1" colspan="1">0.146</td><td rowspan="1" colspan="1">0.127</td><td rowspan="1" colspan="1">0.127</td><td rowspan="1" colspan="1">0.142</td><td rowspan="1" colspan="1">0.114</td><td rowspan="1" colspan="1">0.138</td><td rowspan="1" colspan="1">0.135</td><td rowspan="1" colspan="1">0.148</td></tr><tr><td rowspan="1" colspan="1">
                  <italic>
                    <tp:taxon-name><tp:taxon-name-part taxon-name-part-type="genus" reg="Tetranemertes">T.</tp:taxon-name-part><tp:taxon-name-part taxon-name-part-type="species" reg="arabica">arabica</tp:taxon-name-part></tp:taxon-name>
                  </italic>
                </td><td rowspan="1" colspan="1"/><td rowspan="1" colspan="1">
                  <bold>0.000</bold>
                </td><td rowspan="1" colspan="1">0.133</td><td rowspan="1" colspan="1">0.110</td><td rowspan="1" colspan="1">0.113</td><td rowspan="1" colspan="1">0.120</td><td rowspan="1" colspan="1">0.129</td><td rowspan="1" colspan="1">0.112</td><td rowspan="1" colspan="1">0.101</td><td rowspan="1" colspan="1">0.098</td></tr><tr><td rowspan="1" colspan="1">
                  <italic>
                    <tp:taxon-name><tp:taxon-name-part taxon-name-part-type="genus" reg="Tetranemertes">T.</tp:taxon-name-part><tp:taxon-name-part taxon-name-part-type="species" reg="bifrost">bifrost</tp:taxon-name-part></tp:taxon-name>
                  </italic>
                </td><td rowspan="1" colspan="1"/><td rowspan="1" colspan="1"/><td rowspan="1" colspan="1">
                  <bold>0.001</bold>
                </td><td rowspan="1" colspan="1">0.118</td><td rowspan="1" colspan="1">0.129</td><td rowspan="1" colspan="1">0.128</td><td rowspan="1" colspan="1">0.146</td><td rowspan="1" colspan="1">0.123</td><td rowspan="1" colspan="1">0.077</td><td rowspan="1" colspan="1">0.113</td></tr><tr><td rowspan="1" colspan="1">
                  <italic>
                    <tp:taxon-name><tp:taxon-name-part taxon-name-part-type="genus" reg="Tetranemertes">T.</tp:taxon-name-part><tp:taxon-name-part taxon-name-part-type="species" reg="majinbuui">majinbuui</tp:taxon-name-part></tp:taxon-name>
                  </italic>
                </td><td rowspan="1" colspan="1"/><td rowspan="1" colspan="1"/><td rowspan="1" colspan="1"/><td rowspan="1" colspan="1">
                  <bold>0.015</bold>
                </td><td rowspan="1" colspan="1">0.122</td><td rowspan="1" colspan="1">0.129</td><td rowspan="1" colspan="1">0.128</td><td rowspan="1" colspan="1">0.136</td><td rowspan="1" colspan="1">0.103</td><td rowspan="1" colspan="1">0.126</td></tr><tr><td rowspan="1" colspan="1">
                  <italic>
                    <tp:taxon-name><tp:taxon-name-part taxon-name-part-type="genus" reg="Tetranemertes">T.</tp:taxon-name-part><tp:taxon-name-part taxon-name-part-type="species" reg="ocelata">ocelata</tp:taxon-name-part></tp:taxon-name>
                  </italic>
                </td><td rowspan="1" colspan="1"/><td rowspan="1" colspan="1"/><td rowspan="1" colspan="1"/><td rowspan="1" colspan="1"/><td rowspan="1" colspan="1">
                  <bold>0.002</bold>
                </td><td rowspan="1" colspan="1">0.119</td><td rowspan="1" colspan="1">0.132</td><td rowspan="1" colspan="1">0.117</td><td rowspan="1" colspan="1">0.123</td><td rowspan="1" colspan="1">0.115</td></tr><tr><td rowspan="1" colspan="1">
                  <italic>
                    <tp:taxon-name><tp:taxon-name-part taxon-name-part-type="genus" reg="Tetranemertes">T.</tp:taxon-name-part><tp:taxon-name-part taxon-name-part-type="species" reg="pastafariensis">pastafariensis</tp:taxon-name-part></tp:taxon-name>
                  </italic>
                </td><td rowspan="1" colspan="1"/><td rowspan="1" colspan="1"/><td rowspan="1" colspan="1"/><td rowspan="1" colspan="1"/><td rowspan="1" colspan="1"/><td rowspan="1" colspan="1">
                  <bold>0.001</bold>
                </td><td rowspan="1" colspan="1">0.159</td><td rowspan="1" colspan="1">0.123</td><td rowspan="1" colspan="1">0.127</td><td rowspan="1" colspan="1">0.131</td></tr><tr><td rowspan="1" colspan="1">
                  <italic>
                    <tp:taxon-name><tp:taxon-name-part taxon-name-part-type="genus" reg="Tetranemertes">T.</tp:taxon-name-part><tp:taxon-name-part taxon-name-part-type="species" reg="paulayi">paulayi</tp:taxon-name-part></tp:taxon-name>
                  </italic>
                </td><td rowspan="1" colspan="1"/><td rowspan="1" colspan="1"/><td rowspan="1" colspan="1"/><td rowspan="1" colspan="1"/><td rowspan="1" colspan="1"/><td rowspan="1" colspan="1"/><td rowspan="1" colspan="1">
                  <bold>0.002</bold>
                </td><td rowspan="1" colspan="1">0.143</td><td rowspan="1" colspan="1">0.120</td><td rowspan="1" colspan="1">0.163</td></tr><tr><td rowspan="1" colspan="1">
                  <italic>
                    <tp:taxon-name><tp:taxon-name-part taxon-name-part-type="genus" reg="Tetranemertes">T.</tp:taxon-name-part><tp:taxon-name-part taxon-name-part-type="species" reg="rubrolineata">rubrolineata</tp:taxon-name-part></tp:taxon-name>
                  </italic>
                </td><td rowspan="1" colspan="1"/><td rowspan="1" colspan="1"/><td rowspan="1" colspan="1"/><td rowspan="1" colspan="1"/><td rowspan="1" colspan="1"/><td rowspan="1" colspan="1"/><td rowspan="1" colspan="1"/><td rowspan="1" colspan="1">
                  <bold>0.000</bold>
                </td><td rowspan="1" colspan="1">0.130</td><td rowspan="1" colspan="1">0.103</td></tr><tr><td rowspan="1" colspan="1"><italic><tp:taxon-name><tp:taxon-name-part taxon-name-part-type="genus" reg="Tetranemertes">T.</tp:taxon-name-part></tp:taxon-name></italic> sp. ETP001</td><td rowspan="1" colspan="1"/><td rowspan="1" colspan="1"/><td rowspan="1" colspan="1"/><td rowspan="1" colspan="1"/><td rowspan="1" colspan="1"/><td rowspan="1" colspan="1"/><td rowspan="1" colspan="1"/><td rowspan="1" colspan="1"/><td rowspan="1" colspan="1">*</td><td rowspan="1" colspan="1">0.125</td></tr><tr><td rowspan="1" colspan="1">
                  <italic>
                    <tp:taxon-name><tp:taxon-name-part taxon-name-part-type="genus" reg="Tetranemertes">T.</tp:taxon-name-part><tp:taxon-name-part taxon-name-part-type="species" reg="unistriata">unistriata</tp:taxon-name-part></tp:taxon-name>
                  </italic>
                </td><td rowspan="1" colspan="1"/><td rowspan="1" colspan="1"/><td rowspan="1" colspan="1"/><td rowspan="1" colspan="1"/><td rowspan="1" colspan="1"/><td rowspan="1" colspan="1"/><td rowspan="1" colspan="1"/><td rowspan="1" colspan="1"/><td rowspan="1" colspan="1"/><td rowspan="1" colspan="1">
                  <bold>0.015</bold>
                </td></tr></tbody></table></table-wrap></tp:treatment-sec></tp:taxon-treatment>
