# Supplementary material for: ﻿Seven new species of Tetranemertes Chernyshev, 1992 (Monostilifera, Hoplonemertea, Nemertea) from the Caribbean Sea, western Pacific, and Arabian Sea, and revision of the genus
Source: Zookeys. 2023 Oct 5;1181:167–200. doi: 10.3897/zookeys.1181.109521 (PMC10570821; doi:10.3897/zookeys.1181.109521)
Supplement: XML Treatment for Tetranemertes ocelata [file zookeys.1181.109521-treatment9.xml]

<!DOCTYPE tp:taxon-treatment
  PUBLIC "-//TaxonX//DTD Taxonomic Treatment Publishing DTD v0 20100105//EN" "tax-treatment-NSO.dtd">
<tp:taxon-treatment xmlns:tp="http://www.plazi.org/taxpub"><tp:treatment-meta><kwd-group><label>Taxon classification</label><kwd>
                <named-content content-type="kingdom">Animalia</named-content>
              </kwd><kwd>
                <named-content content-type="order">Monostilifera</named-content>
              </kwd><kwd>
                <named-content content-type="family">Oerstediidae</named-content>
              </kwd></kwd-group><mixed-citation publication-type="journal"><person-group><name><surname>Cherneva</surname><given-names>Irina</given-names></name><name><surname>Ellison</surname><given-names>Christina I.</given-names></name><name><surname>Zattara</surname><given-names>Eduardo E.</given-names></name><name><surname>Norenburg</surname><given-names>Jon L.</given-names></name><name><surname>Schwartz</surname><given-names>Megan L.</given-names></name><name><surname>Junoy</surname><given-names>Juan</given-names></name><name><surname>Maslakova</surname><given-names>Svetlana A.</given-names></name></person-group><article-title>﻿Seven new species of <italic><tp:taxon-name><tp:taxon-name-part taxon-name-part-type="genus" reg="Tetranemertes">Tetranemertes</tp:taxon-name-part></tp:taxon-name></italic> Chernyshev, 1992 (<tp:taxon-name><tp:taxon-name-part taxon-name-part-type="order">Monostilifera</tp:taxon-name-part></tp:taxon-name>, <tp:taxon-name><tp:taxon-name-part taxon-name-part-type="subclass">Hoplonemertea</tp:taxon-name-part></tp:taxon-name>, <tp:taxon-name><tp:taxon-name-part taxon-name-part-type="phylum">Nemertea</tp:taxon-name-part></tp:taxon-name>) from the Caribbean Sea, western Pacific, and Arabian Sea, and revision of the genus</article-title><source>Zookeys</source><day>05</day><month>10</month><year>2023</year><volume>1181</volume><fpage>167</fpage><lpage>200</lpage><pub-id pub-id-type="doi">10.3897/zookeys.1181.109521</pub-id></mixed-citation></tp:treatment-meta><tp:nomenclature><label>﻿</label><tp:taxon-name>
              <object-id xmlns:xlink="http://www.w3.org/1999/xlink" content-type="arpha" xlink:type="simple">2B679194-9313-52DE-AE78-37A5204F5EF8</object-id>
              <tp:taxon-name-part taxon-name-part-type="genus" reg="Tetranemertes">Tetranemertes</tp:taxon-name-part>
              <tp:taxon-name-part taxon-name-part-type="species" reg="ocelata">ocelata</tp:taxon-name-part>
              <object-id xmlns:xlink="http://www.w3.org/1999/xlink" content-type="zoobank" xlink:type="simple">https://zoobank.org/0B252009-5B4D-46FB-8105-14C2D03AF251</object-id>
            </tp:taxon-name><tp:taxon-status xmlns:xlink="http://www.w3.org/1999/xlink" xlink:type="simple">sp. nov.</tp:taxon-status><xref ref-type="fig" rid="F8">Fig. 8</xref></tp:nomenclature><tp:treatment-sec sec-type="diagnosis" id="SECID0E3LBK"><title>Diagnosis.</title><p><italic><tp:taxon-name><tp:taxon-name-part taxon-name-part-type="genus" reg="Tetranemertes">Tetranemertes</tp:taxon-name-part><tp:taxon-name-part taxon-name-part-type="species" reg="ocelata">ocelata</tp:taxon-name-part></tp:taxon-name></italic> sp. nov. differs from most other species of the genus by uniformly pinkish orange body color without distinct markings. It most resembles <italic><tp:taxon-name><tp:taxon-name-part taxon-name-part-type="genus" reg="Tetranemertes">T.</tp:taxon-name-part><tp:taxon-name-part taxon-name-part-type="species" reg="pastafariensis">pastafariensis</tp:taxon-name-part></tp:taxon-name></italic> sp. nov., from which it differs by having much larger ocelli, and more intense color (pinkish orange as opposed to pale yellow). It differs from <italic><tp:taxon-name><tp:taxon-name-part taxon-name-part-type="genus" reg="Tetranemertes">T.</tp:taxon-name-part><tp:taxon-name-part taxon-name-part-type="species" reg="paulayi">paulayi</tp:taxon-name-part></tp:taxon-name></italic> sp. nov. by having larger eyes, paler body color, and colorless blood. DNA sequences also clearly differentiate this species from all other sequenced species of the genus (Table <xref ref-type="table" rid="T5">5</xref>).</p></tp:treatment-sec><tp:treatment-sec sec-type="material" id="SECID0EHNBK"><title>Material examined.</title><p>Type material in the form of histological sections is deposited with the Smithsonian Institution’s National Museum of Natural History: holotype 685_061202_2 (USNM1156296), paratype 685_061202_4 (<named-content xmlns:xlink="http://www.w3.org/1999/xlink" content-type="dwc:institutional_code" xlink:title="National Museum of Natural History" xlink:href="http://grbio.org/institution/smithsonian-institution-national-museum-natural-history-0" xlink:type="simple">USNM</named-content> 1156298). See Table <xref ref-type="table" rid="T1">1</xref> for additional specimens, accession numbers, and Table <xref ref-type="table" rid="T2">2</xref> for collecting information.</p></tp:treatment-sec><tp:treatment-sec sec-type="description" id="SECID0EZNBK"><title>Description.</title><p><bold><italic>External appearance of live specimens</italic>.</bold> Body long and thin, thread-like, tangles easily, up to 12 cm long at rest, but can stretch up to 50 cm. Body width varies from 0.1 mm posteriorly to 0.7 mm in the head region. Head dorso-ventrally flattened; the rest of the body cylindrical in cross-section. Most of the time the worm remains loosely and irregularly tangled and coiled. The head contracts linearly when disturbed. Background color from very pale yellow to salmon color or deep pinkish orange (Fig. <xref ref-type="fig" rid="F8">8A</xref>). The epidermis appears pale and translucent to transparent, the deepest color associated with the gut. Small specks of darker orange or pale brown pigment scattered throughout the epidermis, others associated with the central nervous system.</p><fig id="F8" position="float" orientation="portrait"><object-id xmlns:xlink="http://www.w3.org/1999/xlink" content-type="doi" xlink:type="simple">10.3897/zookeys.1181.109521.figure8</object-id><object-id xmlns:xlink="http://www.w3.org/1999/xlink" content-type="arpha" xlink:type="simple">1629A1E8-D520-521D-82C6-C1869052ECA8</object-id><label>Figure 8.</label><caption><p><italic><tp:taxon-name><tp:taxon-name-part taxon-name-part-type="genus" reg="Tetranemertes">Tetranemertes</tp:taxon-name-part><tp:taxon-name-part taxon-name-part-type="species" reg="ocelata">ocelata</tp:taxon-name-part></tp:taxon-name></italic> sp. nov. <bold>A</bold> external appearance in life <bold>B</bold> proboscis armature showing bilobed basis and sculpted stylets <bold>C</bold> head compressed under coverslip to show number and arrangement of eyes, cerebral organs and cerebral ganglia <bold>D</bold> head in ventro-lateral view showing eyes and the cephalic furrow (arrowhead). Abbreviations: cg — cerebral ganglion, co — cerebral organ. Scale bars: 1 mm (<bold>A</bold>); 50 μm (<bold>B</bold>); 0.2 mm (<bold>C, D</bold>).</p></caption><graphic xmlns:xlink="http://www.w3.org/1999/xlink" xlink:href="zookeys-1181-167_article-109521__-g008.jpg" position="float" orientation="portrait" xlink:type="simple" id="oo_916928.jpg"><uri content-type="original_file" xlink:type="simple">https://binary.pensoft.net/fig/916928</uri></graphic></fig><p>Head slightly wider than adjacent body, triangular or spear-shaped, reminiscent of the shape of a snake’s head. Anterior tip of head bluntly rounded. Head demarcated from the body by a single shallow ventro-lateral cephalic furrow, formed by a pair of cerebral organ furrows meeting mid-ventrally, and creating an anteriorly directed “V” (Fig. <xref ref-type="fig" rid="F8">8D</xref>). Posterior cephalic furrow is lacking. Mouth and rhynchopore are combined into a single anterior ventral rhynchostomopore. The head is widest at the level of the cephalic furrow.</p><p>Ocelli are proportionally much larger than in other species of the genus, resemble those of cratenemertids and reptant polystiliferans, reddish brown in color, arranged in four rows (two on each side of head, almost directly on top of each other). Eyes of the more lateral/ventral rows are larger than the eyes in the medial/dorsal rows (Fig. <xref ref-type="fig" rid="F8">8C, D</xref>).</p><p>Cerebral ganglia large, translucent, with specks of pinkish pigment, and very wide commissures. Cerebral organs anterior to the cerebral ganglia, visible on squeeze preparations of the head (Fig. <xref ref-type="fig" rid="F8">8C</xref>).</p><p><bold><italic>Rhynchocoel and proboscis</italic>.</bold> Length of rhynchocoel unknown. Proboscis very short (a few mm long), restricted to the anterior-most part of body. Basis of central stylet long and cylindrical, variably rounded or slightly bilobed posteriorly . Shaft of central stylet straight, sculpted with weakly spiraling groves. Two accessory stylet pouches, each with two accessory stylets (Fig. <xref ref-type="fig" rid="F8">8B</xref>).</p><p><bold><italic>Reproduction</italic>.</bold> Reproductive specimens collected at Carrie Bow Cay, Belize in June 2002.</p></tp:treatment-sec><tp:treatment-sec sec-type="habitat" id="SECID0ESQBK"><title>Habitat.</title><p>Subtidal coral and shell rubble (with significant quantity of orange sponge) at the depth of 20–71 m depth.</p></tp:treatment-sec><tp:treatment-sec sec-type="distribution" id="SECID0EXQBK"><title>Geographic distribution.</title><p>Caribbean Sea (Belize) and the Gulf of Mexico.</p></tp:treatment-sec><tp:treatment-sec sec-type="etymology" id="SECID0E3QBK"><title>Etymology.</title><p>Specific epithet refers to the size of the ocelli, which are larger than in the other described species of this genus.</p></tp:treatment-sec><tp:treatment-sec><!--Section generated to contain objects referenced in tp:taxon-treatment.--><table-wrap id="T5" position="float" orientation="portrait"><label>Table 5.</label><caption><p>Averaged Jukes-Cantor distances for all possible pairwise intraspecific (diagonal, bold) and interspecific (above diagonal) comparisons of Cytochrome Oxidase I sequences of <italic><tp:taxon-name><tp:taxon-name-part taxon-name-part-type="genus" reg="Tetranemertes">Tetranemertes</tp:taxon-name-part></tp:taxon-name></italic> species. Assignments based on morphological species hypotheses. The asterisk (*) marks species represented by sequence data for only one individual.</p></caption><table id="TID0ERABK" rules="all"><tbody><tr><th rowspan="1" colspan="1"/><th rowspan="1" colspan="1">
                  <italic>
                    <tp:taxon-name><tp:taxon-name-part taxon-name-part-type="genus" reg="Tetranemertes">T.</tp:taxon-name-part><tp:taxon-name-part taxon-name-part-type="species" reg="antonina">antonina</tp:taxon-name-part></tp:taxon-name>
                  </italic>
                </th><th rowspan="1" colspan="1">
                  <italic>
                    <tp:taxon-name><tp:taxon-name-part taxon-name-part-type="genus" reg="Tetranemertes">T.</tp:taxon-name-part><tp:taxon-name-part taxon-name-part-type="species" reg="arabica">arabica</tp:taxon-name-part></tp:taxon-name>
                  </italic>
                </th><th rowspan="1" colspan="1">
                  <italic>
                    <tp:taxon-name><tp:taxon-name-part taxon-name-part-type="genus" reg="Tetranemertes">T.</tp:taxon-name-part><tp:taxon-name-part taxon-name-part-type="species" reg="bifrost">bifrost</tp:taxon-name-part></tp:taxon-name>
                  </italic>
                </th><th rowspan="1" colspan="1">
                  <italic>
                    <tp:taxon-name><tp:taxon-name-part taxon-name-part-type="genus" reg="Tetranemertes">T.</tp:taxon-name-part><tp:taxon-name-part taxon-name-part-type="species" reg="majinbuui">majinbuui</tp:taxon-name-part></tp:taxon-name>
                  </italic>
                </th><th rowspan="1" colspan="1">
                  <italic>
                    <tp:taxon-name><tp:taxon-name-part taxon-name-part-type="genus" reg="Tetranemertes">T.</tp:taxon-name-part><tp:taxon-name-part taxon-name-part-type="species" reg="ocelata">ocelata</tp:taxon-name-part></tp:taxon-name>
                  </italic>
                </th><th rowspan="1" colspan="1">
                  <italic>
                    <tp:taxon-name><tp:taxon-name-part taxon-name-part-type="genus" reg="Tetranemertes">T.</tp:taxon-name-part><tp:taxon-name-part taxon-name-part-type="species" reg="pastafariensis">pastafariensis</tp:taxon-name-part></tp:taxon-name>
                  </italic>
                </th><th rowspan="1" colspan="1">
                  <italic>
                    <tp:taxon-name><tp:taxon-name-part taxon-name-part-type="genus" reg="Tetranemertes">T.</tp:taxon-name-part><tp:taxon-name-part taxon-name-part-type="species" reg="paulayi">paulayi</tp:taxon-name-part></tp:taxon-name>
                  </italic>
                </th><th rowspan="1" colspan="1">
                  <italic>
                    <tp:taxon-name><tp:taxon-name-part taxon-name-part-type="genus" reg="Tetranemertes">T.</tp:taxon-name-part><tp:taxon-name-part taxon-name-part-type="species" reg="rubrolineata">rubrolineata</tp:taxon-name-part></tp:taxon-name>
                  </italic>
                </th><th rowspan="1" colspan="1"><italic><tp:taxon-name><tp:taxon-name-part taxon-name-part-type="genus" reg="Tetranemertes">T.</tp:taxon-name-part></tp:taxon-name></italic> ETP001</th><th rowspan="1" colspan="1">
                  <italic>
                    <tp:taxon-name><tp:taxon-name-part taxon-name-part-type="genus" reg="Tetranemertes">T.</tp:taxon-name-part><tp:taxon-name-part taxon-name-part-type="species" reg="unistriata">unistriata</tp:taxon-name-part></tp:taxon-name>
                  </italic>
                </th></tr><tr><td rowspan="1" colspan="1">
                  <italic>
                    <tp:taxon-name><tp:taxon-name-part taxon-name-part-type="genus" reg="Tetranemertes">T.</tp:taxon-name-part><tp:taxon-name-part taxon-name-part-type="species" reg="antonina">antonina</tp:taxon-name-part></tp:taxon-name>
                  </italic>
                </td><td rowspan="1" colspan="1">*</td><td rowspan="1" colspan="1">0.148</td><td rowspan="1" colspan="1">0.146</td><td rowspan="1" colspan="1">0.127</td><td rowspan="1" colspan="1">0.127</td><td rowspan="1" colspan="1">0.142</td><td rowspan="1" colspan="1">0.114</td><td rowspan="1" colspan="1">0.138</td><td rowspan="1" colspan="1">0.135</td><td rowspan="1" colspan="1">0.148</td></tr><tr><td rowspan="1" colspan="1">
                  <italic>
                    <tp:taxon-name><tp:taxon-name-part taxon-name-part-type="genus" reg="Tetranemertes">T.</tp:taxon-name-part><tp:taxon-name-part taxon-name-part-type="species" reg="arabica">arabica</tp:taxon-name-part></tp:taxon-name>
                  </italic>
                </td><td rowspan="1" colspan="1"/><td rowspan="1" colspan="1">
                  <bold>0.000</bold>
                </td><td rowspan="1" colspan="1">0.133</td><td rowspan="1" colspan="1">0.110</td><td rowspan="1" colspan="1">0.113</td><td rowspan="1" colspan="1">0.120</td><td rowspan="1" colspan="1">0.129</td><td rowspan="1" colspan="1">0.112</td><td rowspan="1" colspan="1">0.101</td><td rowspan="1" colspan="1">0.098</td></tr><tr><td rowspan="1" colspan="1">
                  <italic>
                    <tp:taxon-name><tp:taxon-name-part taxon-name-part-type="genus" reg="Tetranemertes">T.</tp:taxon-name-part><tp:taxon-name-part taxon-name-part-type="species" reg="bifrost">bifrost</tp:taxon-name-part></tp:taxon-name>
                  </italic>
                </td><td rowspan="1" colspan="1"/><td rowspan="1" colspan="1"/><td rowspan="1" colspan="1">
                  <bold>0.001</bold>
                </td><td rowspan="1" colspan="1">0.118</td><td rowspan="1" colspan="1">0.129</td><td rowspan="1" colspan="1">0.128</td><td rowspan="1" colspan="1">0.146</td><td rowspan="1" colspan="1">0.123</td><td rowspan="1" colspan="1">0.077</td><td rowspan="1" colspan="1">0.113</td></tr><tr><td rowspan="1" colspan="1">
                  <italic>
                    <tp:taxon-name><tp:taxon-name-part taxon-name-part-type="genus" reg="Tetranemertes">T.</tp:taxon-name-part><tp:taxon-name-part taxon-name-part-type="species" reg="majinbuui">majinbuui</tp:taxon-name-part></tp:taxon-name>
                  </italic>
                </td><td rowspan="1" colspan="1"/><td rowspan="1" colspan="1"/><td rowspan="1" colspan="1"/><td rowspan="1" colspan="1">
                  <bold>0.015</bold>
                </td><td rowspan="1" colspan="1">0.122</td><td rowspan="1" colspan="1">0.129</td><td rowspan="1" colspan="1">0.128</td><td rowspan="1" colspan="1">0.136</td><td rowspan="1" colspan="1">0.103</td><td rowspan="1" colspan="1">0.126</td></tr><tr><td rowspan="1" colspan="1">
                  <italic>
                    <tp:taxon-name><tp:taxon-name-part taxon-name-part-type="genus" reg="Tetranemertes">T.</tp:taxon-name-part><tp:taxon-name-part taxon-name-part-type="species" reg="ocelata">ocelata</tp:taxon-name-part></tp:taxon-name>
                  </italic>
                </td><td rowspan="1" colspan="1"/><td rowspan="1" colspan="1"/><td rowspan="1" colspan="1"/><td rowspan="1" colspan="1"/><td rowspan="1" colspan="1">
                  <bold>0.002</bold>
                </td><td rowspan="1" colspan="1">0.119</td><td rowspan="1" colspan="1">0.132</td><td rowspan="1" colspan="1">0.117</td><td rowspan="1" colspan="1">0.123</td><td rowspan="1" colspan="1">0.115</td></tr><tr><td rowspan="1" colspan="1">
                  <italic>
                    <tp:taxon-name><tp:taxon-name-part taxon-name-part-type="genus" reg="Tetranemertes">T.</tp:taxon-name-part><tp:taxon-name-part taxon-name-part-type="species" reg="pastafariensis">pastafariensis</tp:taxon-name-part></tp:taxon-name>
                  </italic>
                </td><td rowspan="1" colspan="1"/><td rowspan="1" colspan="1"/><td rowspan="1" colspan="1"/><td rowspan="1" colspan="1"/><td rowspan="1" colspan="1"/><td rowspan="1" colspan="1">
                  <bold>0.001</bold>
                </td><td rowspan="1" colspan="1">0.159</td><td rowspan="1" colspan="1">0.123</td><td rowspan="1" colspan="1">0.127</td><td rowspan="1" colspan="1">0.131</td></tr><tr><td rowspan="1" colspan="1">
                  <italic>
                    <tp:taxon-name><tp:taxon-name-part taxon-name-part-type="genus" reg="Tetranemertes">T.</tp:taxon-name-part><tp:taxon-name-part taxon-name-part-type="species" reg="paulayi">paulayi</tp:taxon-name-part></tp:taxon-name>
                  </italic>
                </td><td rowspan="1" colspan="1"/><td rowspan="1" colspan="1"/><td rowspan="1" colspan="1"/><td rowspan="1" colspan="1"/><td rowspan="1" colspan="1"/><td rowspan="1" colspan="1"/><td rowspan="1" colspan="1">
                  <bold>0.002</bold>
                </td><td rowspan="1" colspan="1">0.143</td><td rowspan="1" colspan="1">0.120</td><td rowspan="1" colspan="1">0.163</td></tr><tr><td rowspan="1" colspan="1">
                  <italic>
                    <tp:taxon-name><tp:taxon-name-part taxon-name-part-type="genus" reg="Tetranemertes">T.</tp:taxon-name-part><tp:taxon-name-part taxon-name-part-type="species" reg="rubrolineata">rubrolineata</tp:taxon-name-part></tp:taxon-name>
                  </italic>
                </td><td rowspan="1" colspan="1"/><td rowspan="1" colspan="1"/><td rowspan="1" colspan="1"/><td rowspan="1" colspan="1"/><td rowspan="1" colspan="1"/><td rowspan="1" colspan="1"/><td rowspan="1" colspan="1"/><td rowspan="1" colspan="1">
                  <bold>0.000</bold>
                </td><td rowspan="1" colspan="1">0.130</td><td rowspan="1" colspan="1">0.103</td></tr><tr><td rowspan="1" colspan="1"><italic><tp:taxon-name><tp:taxon-name-part taxon-name-part-type="genus" reg="Tetranemertes">T.</tp:taxon-name-part></tp:taxon-name></italic> sp. ETP001</td><td rowspan="1" colspan="1"/><td rowspan="1" colspan="1"/><td rowspan="1" colspan="1"/><td rowspan="1" colspan="1"/><td rowspan="1" colspan="1"/><td rowspan="1" colspan="1"/><td rowspan="1" colspan="1"/><td rowspan="1" colspan="1"/><td rowspan="1" colspan="1">*</td><td rowspan="1" colspan="1">0.125</td></tr><tr><td rowspan="1" colspan="1">
                  <italic>
                    <tp:taxon-name><tp:taxon-name-part taxon-name-part-type="genus" reg="Tetranemertes">T.</tp:taxon-name-part><tp:taxon-name-part taxon-name-part-type="species" reg="unistriata">unistriata</tp:taxon-name-part></tp:taxon-name>
                  </italic>
                </td><td rowspan="1" colspan="1"/><td rowspan="1" colspan="1"/><td rowspan="1" colspan="1"/><td rowspan="1" colspan="1"/><td rowspan="1" colspan="1"/><td rowspan="1" colspan="1"/><td rowspan="1" colspan="1"/><td rowspan="1" colspan="1"/><td rowspan="1" colspan="1"/><td rowspan="1" colspan="1">
                  <bold>0.015</bold>
                </td></tr></tbody></table></table-wrap><table-wrap id="T1" position="float" orientation="portrait"><label>Table 1.</label><caption><p>Examined specimens of <italic><tp:taxon-name><tp:taxon-name-part taxon-name-part-type="genus" reg="Tetranemertes">Tetranemertes</tp:taxon-name-part></tp:taxon-name></italic> species. <named-content xmlns:xlink="http://www.w3.org/1999/xlink" content-type="dwc:institutional_code" xlink:title="National Museum of Natural History" xlink:href="http://grbio.org/institution/smithsonian-institution-national-museum-natural-history-0" xlink:type="simple">USNM</named-content> — National Museum of Natural History (Smithsonian Institution, USA), <named-content xmlns:xlink="http://www.w3.org/1999/xlink" content-type="dwc:institutional_code" xlink:title="Florida Museum of Natural History" xlink:href="http://grbio.org/institution/florida-museum-natural-history" xlink:type="simple">FLMNH</named-content> — Florida Museum of Natural History (University of Florida, USA). <abbrev xmlns:xlink="http://www.w3.org/1999/xlink" xlink:title="Oregon Institute of Marine Biology" id="ABBRID0EKFAE" xlink:type="simple">OIMB</abbrev> — Oregon Institute of Marine Biology (University of Oregon, USA). MCZ-IZ — Museum of Comparative Zoology, Invertebrate Zoology (Harvard University, USA). <named-content xmlns:xlink="http://www.w3.org/1999/xlink" content-type="dwc:institutional_code" xlink:title="Museo Nacional de Ciencias Naturales" xlink:href="http://grbio.org/institution/museo-nacional-de-ciencias-naturales" xlink:type="simple">MNCN</named-content> — Museo National de Ciencias Naturales (Madrid, Spain). N/A – not available.</p></caption><table id="TID0EBCAI" rules="all"><tbody><tr><th rowspan="1" colspan="1">Species</th><th rowspan="1" colspan="1">Field ID</th><th rowspan="1" colspan="1">Collecting site</th><th rowspan="1" colspan="1">BOLD Process ID</th><th rowspan="1" colspan="1">Storing Institution and ID</th><th rowspan="1" colspan="1">Tissue description</th><th rowspan="1" colspan="1">GenBank Accession</th></tr><tr><td rowspan="1" colspan="1">
                  <bold><italic><tp:taxon-name><tp:taxon-name-part taxon-name-part-type="genus" reg="Tetranemertes">T.</tp:taxon-name-part><tp:taxon-name-part taxon-name-part-type="species" reg="antonina">antonina</tp:taxon-name-part></tp:taxon-name></italic> (Quatrefages, 1846)</bold>
                </td><td rowspan="1" colspan="1">TE4_DR23</td><td rowspan="1" colspan="1">DR23</td><td rowspan="1" colspan="1">TETRW001-21</td><td rowspan="1" colspan="1">MCZ-IZ 132747</td><td rowspan="1" colspan="1">34 mm</td><td rowspan="1" colspan="1">CO1: <ext-link xmlns:xlink="http://www.w3.org/1999/xlink" xlink:href="KF935534" ext-link-type="gen" xlink:type="simple">KF935534</ext-link> 18S: <ext-link xmlns:xlink="http://www.w3.org/1999/xlink" xlink:href="KF935318" ext-link-type="gen" xlink:type="simple">KF935318</ext-link> 28S: <ext-link xmlns:xlink="http://www.w3.org/1999/xlink" xlink:href="KF935374" ext-link-type="gen" xlink:type="simple">KF935374</ext-link> H3: <ext-link xmlns:xlink="http://www.w3.org/1999/xlink" xlink:href="KF935430" ext-link-type="gen" xlink:type="simple">KF935430</ext-link></td></tr><tr><td rowspan="1" colspan="1">
                  <bold>
                    <italic>
                      <tp:taxon-name><tp:taxon-name-part taxon-name-part-type="genus" reg="Tetranemertes">T.</tp:taxon-name-part><tp:taxon-name-part taxon-name-part-type="species" reg="antonina">antonina</tp:taxon-name-part></tp:taxon-name>
                    </italic>
                  </bold>
                </td><td rowspan="1" colspan="1">TE3_DR23</td><td rowspan="1" colspan="1">DR23</td><td rowspan="1" colspan="1">TETRW002-21</td><td rowspan="1" colspan="1"><named-content xmlns:xlink="http://www.w3.org/1999/xlink" content-type="dwc:institutional_code" xlink:title="Museo Nacional de Ciencias Naturales" xlink:href="http://grbio.org/institution/museo-nacional-de-ciencias-naturales" xlink:type="simple">MNCN</named-content> 5.02/28</td><td rowspan="1" colspan="1">5 mm specimen preserved in Bouine’s and stored in 100% ethanol</td><td rowspan="1" colspan="1">–</td></tr><tr><td rowspan="8" colspan="1">
                  <bold><italic><tp:taxon-name><tp:taxon-name-part taxon-name-part-type="genus" reg="Tetranemertes">T.</tp:taxon-name-part><tp:taxon-name-part taxon-name-part-type="species" reg="arabica">arabica</tp:taxon-name-part></tp:taxon-name></italic> sp. nov.</bold>
                </td><td rowspan="1" colspan="1">BOMAN_08050</td><td rowspan="1" colspan="1">OM22-030B</td><td rowspan="1" colspan="1">NOMAN038-23</td><td rowspan="1" colspan="1"><named-content xmlns:xlink="http://www.w3.org/1999/xlink" content-type="dwc:institutional_code" xlink:title="Florida Museum of Natural History" xlink:href="http://grbio.org/institution/florida-museum-natural-history" xlink:type="simple">FLMNH</named-content> 1087</td><td rowspan="1" colspan="1">anterior and posterior fixed for histology; midbody in 95% ethanol</td><td rowspan="1" colspan="1">CO1: <ext-link xmlns:xlink="http://www.w3.org/1999/xlink" xlink:href="OQ321721" ext-link-type="gen" xlink:type="simple">OQ321721</ext-link> 18S: <ext-link xmlns:xlink="http://www.w3.org/1999/xlink" xlink:href="OQ322651" ext-link-type="gen" xlink:type="simple">OQ322651</ext-link> 28S: <ext-link xmlns:xlink="http://www.w3.org/1999/xlink" xlink:href="OQ322596" ext-link-type="gen" xlink:type="simple">OQ322596</ext-link></td></tr><tr><td rowspan="1" colspan="1">BOMAN_09099</td><td rowspan="1" colspan="1">OM22-051B</td><td rowspan="1" colspan="1">NOMAN039-23</td><td rowspan="1" colspan="1">
                  <abbrev xmlns:xlink="http://www.w3.org/1999/xlink" xlink:title="Oregon Institute of Marine Biology" id="ABBRID0EWLAE" xlink:type="simple">OIMB</abbrev>
                </td><td rowspan="1" colspan="1">midbody in 95%, the rest of the specimen in RNA later</td><td rowspan="1" colspan="1"><abbrev xmlns:xlink="http://www.w3.org/1999/xlink" xlink:title="Cytochrome Oxidase I" id="ABBRID0EBMAE" xlink:type="simple">COI</abbrev>: <ext-link xmlns:xlink="http://www.w3.org/1999/xlink" xlink:href="OQ321713" ext-link-type="gen" xlink:type="simple">OQ321713</ext-link> 18S: <ext-link xmlns:xlink="http://www.w3.org/1999/xlink" xlink:href="OQ322647" ext-link-type="gen" xlink:type="simple">OQ322647</ext-link> 28S: <ext-link xmlns:xlink="http://www.w3.org/1999/xlink" xlink:href="OQ322593" ext-link-type="gen" xlink:type="simple">OQ322593</ext-link></td></tr><tr><td rowspan="1" colspan="1">BOMAN_08029</td><td rowspan="1" colspan="1">OM22-022A</td><td rowspan="1" colspan="1">NOMAN040-23</td><td rowspan="1" colspan="1"><named-content xmlns:xlink="http://www.w3.org/1999/xlink" content-type="dwc:institutional_code" xlink:title="Florida Museum of Natural History" xlink:href="http://grbio.org/institution/florida-museum-natural-history" xlink:type="simple">FLMNH</named-content> 1108</td><td rowspan="1" colspan="1">anterior and posterior fixed for histology; midbody in 95% ethanol</td><td rowspan="1" colspan="1"><abbrev xmlns:xlink="http://www.w3.org/1999/xlink" xlink:title="Cytochrome Oxidase I" id="ABBRID0EMNAE" xlink:type="simple">COI</abbrev>: <ext-link xmlns:xlink="http://www.w3.org/1999/xlink" xlink:href="OQ321711" ext-link-type="gen" xlink:type="simple">OQ321711</ext-link></td></tr><tr><td rowspan="1" colspan="1">BOMAN_08030</td><td rowspan="1" colspan="1">OM22-022A</td><td rowspan="1" colspan="1">NOMAN041-23</td><td rowspan="1" colspan="1"><named-content xmlns:xlink="http://www.w3.org/1999/xlink" content-type="dwc:institutional_code" xlink:title="Florida Museum of Natural History" xlink:href="http://grbio.org/institution/florida-museum-natural-history" xlink:type="simple">FLMNH</named-content> 1090</td><td rowspan="1" colspan="1">anterior and posterior fixed for histology; midbody in 95% ethanol</td><td rowspan="1" colspan="1"><abbrev xmlns:xlink="http://www.w3.org/1999/xlink" xlink:title="Cytochrome Oxidase I" id="ABBRID0ENOAE" xlink:type="simple">COI</abbrev>: <ext-link xmlns:xlink="http://www.w3.org/1999/xlink" xlink:href="OQ321712" ext-link-type="gen" xlink:type="simple">OQ321712</ext-link></td></tr><tr><td rowspan="1" colspan="1">BOMAN_08031</td><td rowspan="1" colspan="1">OM22-022A</td><td rowspan="1" colspan="1">NOMAN042-23</td><td rowspan="1" colspan="1"><named-content xmlns:xlink="http://www.w3.org/1999/xlink" content-type="dwc:institutional_code" xlink:title="Florida Museum of Natural History" xlink:href="http://grbio.org/institution/florida-museum-natural-history" xlink:type="simple">FLMNH</named-content> 1084</td><td rowspan="1" colspan="1">anterior and posterior fixed for histology; midbody in 95% ethanol</td><td rowspan="1" colspan="1"><abbrev xmlns:xlink="http://www.w3.org/1999/xlink" xlink:title="Cytochrome Oxidase I" id="ABBRID0EOPAE" xlink:type="simple">COI</abbrev>: <ext-link xmlns:xlink="http://www.w3.org/1999/xlink" xlink:href="OQ321716" ext-link-type="gen" xlink:type="simple">OQ321716</ext-link></td></tr><tr><td rowspan="1" colspan="1">BOMAN_08074</td><td rowspan="1" colspan="1">OM22-022A</td><td rowspan="1" colspan="1">NOMAN043-23</td><td rowspan="1" colspan="1"><named-content xmlns:xlink="http://www.w3.org/1999/xlink" content-type="dwc:institutional_code" xlink:title="Florida Museum of Natural History" xlink:href="http://grbio.org/institution/florida-museum-natural-history" xlink:type="simple">FLMNH</named-content> 1113</td><td rowspan="1" colspan="1">anterior and posterior fixed for histology; midbody in 95% ethanol</td><td rowspan="1" colspan="1"><abbrev xmlns:xlink="http://www.w3.org/1999/xlink" xlink:title="Cytochrome Oxidase I" id="ABBRID0EPQAE" xlink:type="simple">COI</abbrev>: <ext-link xmlns:xlink="http://www.w3.org/1999/xlink" xlink:href="OQ321717" ext-link-type="gen" xlink:type="simple">OQ321717</ext-link></td></tr><tr><td rowspan="1" colspan="1">BOMAN_08075</td><td rowspan="1" colspan="1">OM22-022A</td><td rowspan="1" colspan="1">NOMAN044-23</td><td rowspan="1" colspan="1"><named-content xmlns:xlink="http://www.w3.org/1999/xlink" content-type="dwc:institutional_code" xlink:title="Florida Museum of Natural History" xlink:href="http://grbio.org/institution/florida-museum-natural-history" xlink:type="simple">FLMNH</named-content> 1115</td><td rowspan="1" colspan="1">anterior and posterior fixed for histology; midbody in 95% ethanol</td><td rowspan="1" colspan="1"><abbrev xmlns:xlink="http://www.w3.org/1999/xlink" xlink:title="Cytochrome Oxidase I" id="ABBRID0EQRAE" xlink:type="simple">COI</abbrev>: <ext-link xmlns:xlink="http://www.w3.org/1999/xlink" xlink:href="OQ321710" ext-link-type="gen" xlink:type="simple">OQ321710</ext-link></td></tr><tr><td rowspan="1" colspan="1">BOMAN_08300</td><td rowspan="1" colspan="1">OM22-031B</td><td rowspan="1" colspan="1">NOMAN045-23</td><td rowspan="1" colspan="1"><named-content xmlns:xlink="http://www.w3.org/1999/xlink" content-type="dwc:institutional_code" xlink:title="Florida Museum of Natural History" xlink:href="http://grbio.org/institution/florida-museum-natural-history" xlink:type="simple">FLMNH</named-content> 1085</td><td rowspan="1" colspan="1">anterior and posterior fixed for histology; midbody in 95% ethanol</td><td rowspan="1" colspan="1"><abbrev xmlns:xlink="http://www.w3.org/1999/xlink" xlink:title="Cytochrome Oxidase I" id="ABBRID0ERSAE" xlink:type="simple">COI</abbrev>: <ext-link xmlns:xlink="http://www.w3.org/1999/xlink" xlink:href="OQ321709" ext-link-type="gen" xlink:type="simple">OQ321709</ext-link></td></tr><tr><td rowspan="15" colspan="1">
                  <bold><italic><tp:taxon-name><tp:taxon-name-part taxon-name-part-type="genus" reg="Tetranemertes">T.</tp:taxon-name-part><tp:taxon-name-part taxon-name-part-type="species" reg="bifrost">bifrost</tp:taxon-name-part></tp:taxon-name></italic> sp. nov.</bold>
                </td><td rowspan="1" colspan="1">852_080203_1</td><td rowspan="1" colspan="1">BdT03</td><td rowspan="1" colspan="1">CARNE027-19</td><td rowspan="1" colspan="1">N/A</td><td rowspan="1" colspan="1">N/A</td><td rowspan="1" colspan="1">CO1: <ext-link xmlns:xlink="http://www.w3.org/1999/xlink" xlink:href="MW021890" ext-link-type="gen" xlink:type="simple">MW021890</ext-link> 16S: <ext-link xmlns:xlink="http://www.w3.org/1999/xlink" xlink:href="MW022069" ext-link-type="gen" xlink:type="simple">MW022069</ext-link></td></tr><tr><td rowspan="1" colspan="1">852_080203_2</td><td rowspan="1" colspan="1">BdT03</td><td rowspan="1" colspan="1">CARNE028-19</td><td rowspan="1" colspan="1">
                  <abbrev xmlns:xlink="http://www.w3.org/1999/xlink" xlink:title="Oregon Institute of Marine Biology" id="ABBRID0EWUAE" xlink:type="simple">OIMB</abbrev>
                </td><td rowspan="1" colspan="1">fragment of body in 95% ethanol</td><td rowspan="1" colspan="1">16S: <ext-link xmlns:xlink="http://www.w3.org/1999/xlink" xlink:href="MW022070" ext-link-type="gen" xlink:type="simple">MW022070</ext-link></td></tr><tr><td rowspan="1" colspan="1">852_080203_3</td><td rowspan="1" colspan="1">BdT03</td><td rowspan="1" colspan="1">CARNE029-19</td><td rowspan="1" colspan="1">
                  <abbrev xmlns:xlink="http://www.w3.org/1999/xlink" xlink:title="Oregon Institute of Marine Biology" id="ABBRID0ETVAE" xlink:type="simple">OIMB</abbrev>
                </td><td rowspan="1" colspan="1">fragment of body in 95% ethanol</td><td rowspan="1" colspan="1">CO1: <ext-link xmlns:xlink="http://www.w3.org/1999/xlink" xlink:href="MW021891" ext-link-type="gen" xlink:type="simple">MW021891</ext-link> 16S: <ext-link xmlns:xlink="http://www.w3.org/1999/xlink" xlink:href="MW022071" ext-link-type="gen" xlink:type="simple">MW022071</ext-link></td></tr><tr><td rowspan="1" colspan="1">852_080203_4</td><td rowspan="1" colspan="1">BdT03</td><td rowspan="1" colspan="1">CARNE030-19</td><td rowspan="1" colspan="1">
                  <abbrev xmlns:xlink="http://www.w3.org/1999/xlink" xlink:title="Oregon Institute of Marine Biology" id="ABBRID0EVWAE" xlink:type="simple">OIMB</abbrev>
                </td><td rowspan="1" colspan="1">fragment of body in 95% ethanol</td><td rowspan="1" colspan="1">CO1: <ext-link xmlns:xlink="http://www.w3.org/1999/xlink" xlink:href="MW021892" ext-link-type="gen" xlink:type="simple">MW021892</ext-link> 16S: <ext-link xmlns:xlink="http://www.w3.org/1999/xlink" xlink:href="MW022072" ext-link-type="gen" xlink:type="simple">MW022072</ext-link></td></tr><tr><td rowspan="1" colspan="1">852_080203_8</td><td rowspan="1" colspan="1">BdT03</td><td rowspan="1" colspan="1">CARNE031-19</td><td rowspan="1" colspan="1"><named-content xmlns:xlink="http://www.w3.org/1999/xlink" content-type="dwc:institutional_code" xlink:title="National Museum of Natural History" xlink:href="http://grbio.org/institution/smithsonian-institution-national-museum-natural-history-0" xlink:type="simple">USNM</named-content> 1156475</td><td rowspan="1" colspan="1">histological sections of head and midbody; posterior in 95% ethanol</td><td rowspan="1" colspan="1">16S: <ext-link xmlns:xlink="http://www.w3.org/1999/xlink" xlink:href="MW022073" ext-link-type="gen" xlink:type="simple">MW022073</ext-link></td></tr><tr><td rowspan="1" colspan="1">CB057_18_01</td><td rowspan="1" colspan="1">B2018-21</td><td rowspan="1" colspan="1">CARNE498-21</td><td rowspan="1" colspan="1"><named-content xmlns:xlink="http://www.w3.org/1999/xlink" content-type="dwc:institutional_code" xlink:title="National Museum of Natural History" xlink:href="http://grbio.org/institution/smithsonian-institution-national-museum-natural-history-0" xlink:type="simple">USNM</named-content> 1618745</td><td rowspan="1" colspan="1">whole body in 95% ethanol</td><td rowspan="1" colspan="1">CO1: <ext-link xmlns:xlink="http://www.w3.org/1999/xlink" xlink:href="MT578867" ext-link-type="gen" xlink:type="simple">MT578867</ext-link> 16S: <ext-link xmlns:xlink="http://www.w3.org/1999/xlink" xlink:href="MT581161" ext-link-type="gen" xlink:type="simple">MT581161</ext-link> 18S: <ext-link xmlns:xlink="http://www.w3.org/1999/xlink" xlink:href="MT581203" ext-link-type="gen" xlink:type="simple">MT581203</ext-link> 28S: <ext-link xmlns:xlink="http://www.w3.org/1999/xlink" xlink:href="MT581189" ext-link-type="gen" xlink:type="simple">MT581189</ext-link></td></tr><tr><td rowspan="1" colspan="1">CB057_18_03</td><td rowspan="1" colspan="1">B2018-21</td><td rowspan="1" colspan="1">CARNE499-21</td><td rowspan="1" colspan="1"><named-content xmlns:xlink="http://www.w3.org/1999/xlink" content-type="dwc:institutional_code" xlink:title="National Museum of Natural History" xlink:href="http://grbio.org/institution/smithsonian-institution-national-museum-natural-history-0" xlink:type="simple">USNM</named-content> 1618747</td><td rowspan="1" colspan="1">whole body in 95% ethanol</td><td rowspan="1" colspan="1">CO1: <ext-link xmlns:xlink="http://www.w3.org/1999/xlink" xlink:href="MT578868" ext-link-type="gen" xlink:type="simple">MT578868</ext-link> 16S: <ext-link xmlns:xlink="http://www.w3.org/1999/xlink" xlink:href="MT581162" ext-link-type="gen" xlink:type="simple">MT581162</ext-link></td></tr><tr><td rowspan="1" colspan="1">CB057_18_04</td><td rowspan="1" colspan="1">B2018-21</td><td rowspan="1" colspan="1">CARNE500-21</td><td rowspan="1" colspan="1"><named-content xmlns:xlink="http://www.w3.org/1999/xlink" content-type="dwc:institutional_code" xlink:title="National Museum of Natural History" xlink:href="http://grbio.org/institution/smithsonian-institution-national-museum-natural-history-0" xlink:type="simple">USNM</named-content> 1618748</td><td rowspan="1" colspan="1">whole body in 95% ethanol</td><td rowspan="1" colspan="1">CO1: <ext-link xmlns:xlink="http://www.w3.org/1999/xlink" xlink:href="MT578869" ext-link-type="gen" xlink:type="simple">MT578869</ext-link> 16S: <ext-link xmlns:xlink="http://www.w3.org/1999/xlink" xlink:href="MT581163" ext-link-type="gen" xlink:type="simple">MT581163</ext-link></td></tr><tr><td rowspan="1" colspan="1">CB057_18_05</td><td rowspan="1" colspan="1">B2018-03B</td><td rowspan="1" colspan="1">CARNE501-21</td><td rowspan="1" colspan="1">N/A</td><td rowspan="1" colspan="1">N/A</td><td rowspan="1" colspan="1">CO1: <ext-link xmlns:xlink="http://www.w3.org/1999/xlink" xlink:href="MT578870" ext-link-type="gen" xlink:type="simple">MT578870</ext-link> 16S: <ext-link xmlns:xlink="http://www.w3.org/1999/xlink" xlink:href="MT581164" ext-link-type="gen" xlink:type="simple">MT581164</ext-link></td></tr><tr><td rowspan="1" colspan="1">CB057_18_06</td><td rowspan="1" colspan="1">B2018-21</td><td rowspan="1" colspan="1">CARNE502-21</td><td rowspan="1" colspan="1">N/A</td><td rowspan="1" colspan="1">N/A</td><td rowspan="1" colspan="1">CO1: <ext-link xmlns:xlink="http://www.w3.org/1999/xlink" xlink:href="MT578871" ext-link-type="gen" xlink:type="simple">MT578871</ext-link> 16S: <ext-link xmlns:xlink="http://www.w3.org/1999/xlink" xlink:href="MT581165" ext-link-type="gen" xlink:type="simple">MT581165</ext-link></td></tr><tr><td rowspan="1" colspan="1">CB057_18_07</td><td rowspan="1" colspan="1">B2018-21</td><td rowspan="1" colspan="1">CARNE503-21</td><td rowspan="1" colspan="1"><named-content xmlns:xlink="http://www.w3.org/1999/xlink" content-type="dwc:institutional_code" xlink:title="National Museum of Natural History" xlink:href="http://grbio.org/institution/smithsonian-institution-national-museum-natural-history-0" xlink:type="simple">USNM</named-content> 1618678</td><td rowspan="1" colspan="1">anterior fixed for histology; posterior in 95% ethanol</td><td rowspan="1" colspan="1">CO1: <ext-link xmlns:xlink="http://www.w3.org/1999/xlink" xlink:href="MT578872" ext-link-type="gen" xlink:type="simple">MT578872</ext-link> 16S: <ext-link xmlns:xlink="http://www.w3.org/1999/xlink" xlink:href="MT581166" ext-link-type="gen" xlink:type="simple">MT581166</ext-link> 18S: <ext-link xmlns:xlink="http://www.w3.org/1999/xlink" xlink:href="MT581204" ext-link-type="gen" xlink:type="simple">MT581204</ext-link> 28S: <ext-link xmlns:xlink="http://www.w3.org/1999/xlink" xlink:href="MT581190" ext-link-type="gen" xlink:type="simple">MT581190</ext-link></td></tr><tr><td rowspan="1" colspan="1">CBdT0062</td><td rowspan="1" colspan="1">BdT19-09</td><td rowspan="1" colspan="1">CARNE504-21</td><td rowspan="1" colspan="1"><named-content xmlns:xlink="http://www.w3.org/1999/xlink" content-type="dwc:institutional_code" xlink:title="National Museum of Natural History" xlink:href="http://grbio.org/institution/smithsonian-institution-national-museum-natural-history-0" xlink:type="simple">USNM</named-content> 1660660</td><td rowspan="1" colspan="1">anterior fixed for histology; posterior in 95% ethanol</td><td rowspan="1" colspan="1">CO1: <ext-link xmlns:xlink="http://www.w3.org/1999/xlink" xlink:href="MT578873" ext-link-type="gen" xlink:type="simple">MT578873</ext-link></td></tr><tr><td rowspan="1" colspan="1">CBdT0063</td><td rowspan="1" colspan="1">BdT19-08</td><td rowspan="1" colspan="1">CARNE505-21</td><td rowspan="1" colspan="1"><named-content xmlns:xlink="http://www.w3.org/1999/xlink" content-type="dwc:institutional_code" xlink:title="National Museum of Natural History" xlink:href="http://grbio.org/institution/smithsonian-institution-national-museum-natural-history-0" xlink:type="simple">USNM</named-content> 1660661</td><td rowspan="1" colspan="1">anterior fixed for histology; posterior in 95% ethanol</td><td rowspan="1" colspan="1">CO1: <ext-link xmlns:xlink="http://www.w3.org/1999/xlink" xlink:href="MT578874" ext-link-type="gen" xlink:type="simple">MT578874</ext-link> 16S: <ext-link xmlns:xlink="http://www.w3.org/1999/xlink" xlink:href="MT581167" ext-link-type="gen" xlink:type="simple">MT581167</ext-link></td></tr><tr><td rowspan="1" colspan="1">CBdT0064</td><td rowspan="1" colspan="1">BdT19-08</td><td rowspan="1" colspan="1">CARNE506-21</td><td rowspan="1" colspan="1"><named-content xmlns:xlink="http://www.w3.org/1999/xlink" content-type="dwc:institutional_code" xlink:title="National Museum of Natural History" xlink:href="http://grbio.org/institution/smithsonian-institution-national-museum-natural-history-0" xlink:type="simple">USNM</named-content> 1660662</td><td rowspan="1" colspan="1">anterior fixed for histology; posterior in 95% ethanol</td><td rowspan="1" colspan="1">CO1: <ext-link xmlns:xlink="http://www.w3.org/1999/xlink" xlink:href="MT578875" ext-link-type="gen" xlink:type="simple">MT578875</ext-link> 16S: <ext-link xmlns:xlink="http://www.w3.org/1999/xlink" xlink:href="MT581168" ext-link-type="gen" xlink:type="simple">MT581168</ext-link></td></tr><tr><td rowspan="1" colspan="1">852_080203_5</td><td rowspan="1" colspan="1">BdT03</td><td rowspan="1" colspan="1">TETRW003-21</td><td rowspan="1" colspan="1"><named-content xmlns:xlink="http://www.w3.org/1999/xlink" content-type="dwc:institutional_code" xlink:title="National Museum of Natural History" xlink:href="http://grbio.org/institution/smithsonian-institution-national-museum-natural-history-0" xlink:type="simple">USNM</named-content> 1156472</td><td rowspan="1" colspan="1">histological sections</td><td rowspan="1" colspan="1">–</td></tr><tr><td rowspan="7" colspan="1">
                  <bold><italic><tp:taxon-name><tp:taxon-name-part taxon-name-part-type="genus" reg="Tetranemertes">T.</tp:taxon-name-part><tp:taxon-name-part taxon-name-part-type="species" reg="bifrost">bifrost</tp:taxon-name-part></tp:taxon-name></italic> sp. nov.</bold>
                </td><td rowspan="1" colspan="1">852_080203_6</td><td rowspan="1" colspan="1">BdT03</td><td rowspan="1" colspan="1">TETRW004-21</td><td rowspan="1" colspan="1"><named-content xmlns:xlink="http://www.w3.org/1999/xlink" content-type="dwc:institutional_code" xlink:title="National Museum of Natural History" xlink:href="http://grbio.org/institution/smithsonian-institution-national-museum-natural-history-0" xlink:type="simple">USNM</named-content> 1156473</td><td rowspan="1" colspan="1">histological sections</td><td rowspan="1" colspan="1">–</td></tr><tr><td rowspan="1" colspan="1">852_080203_7</td><td rowspan="1" colspan="1">BdT03</td><td rowspan="1" colspan="1">TETRW005-21</td><td rowspan="1" colspan="1"><named-content xmlns:xlink="http://www.w3.org/1999/xlink" content-type="dwc:institutional_code" xlink:title="National Museum of Natural History" xlink:href="http://grbio.org/institution/smithsonian-institution-national-museum-natural-history-0" xlink:type="simple">USNM</named-content> 1156474</td><td rowspan="1" colspan="1">histological sections</td><td rowspan="1" colspan="1">–</td></tr><tr><td rowspan="1" colspan="1">852_080203_9</td><td rowspan="1" colspan="1">BdT03</td><td rowspan="1" colspan="1">TETRW006-21</td><td rowspan="1" colspan="1"><named-content xmlns:xlink="http://www.w3.org/1999/xlink" content-type="dwc:institutional_code" xlink:title="National Museum of Natural History" xlink:href="http://grbio.org/institution/smithsonian-institution-national-museum-natural-history-0" xlink:type="simple">USNM</named-content> 1156476</td><td rowspan="1" colspan="1">histological sections</td><td rowspan="1" colspan="1">–</td></tr><tr><td rowspan="1" colspan="1">CB057_18_02</td><td rowspan="1" colspan="1">B2018-21</td><td rowspan="1" colspan="1">TETRW007-21</td><td rowspan="1" colspan="1"><named-content xmlns:xlink="http://www.w3.org/1999/xlink" content-type="dwc:institutional_code" xlink:title="National Museum of Natural History" xlink:href="http://grbio.org/institution/smithsonian-institution-national-museum-natural-history-0" xlink:type="simple">USNM</named-content> 1618746</td><td rowspan="1" colspan="1">whole body in 95% ethanol</td><td rowspan="1" colspan="1">–</td></tr><tr><td rowspan="1" colspan="1">SMCP0366</td><td rowspan="1" colspan="1">BdT19-25</td><td rowspan="1" colspan="1">TETRW017-21</td><td rowspan="1" colspan="1"><named-content xmlns:xlink="http://www.w3.org/1999/xlink" content-type="dwc:institutional_code" xlink:title="National Museum of Natural History" xlink:href="http://grbio.org/institution/smithsonian-institution-national-museum-natural-history-0" xlink:type="simple">USNM</named-content> 1660664</td><td rowspan="1" colspan="1">anterior and midbody fixed for histology, and posterior in 95% ethanol</td><td rowspan="1" colspan="1">–</td></tr><tr><td rowspan="1" colspan="1">SMCP0397</td><td rowspan="1" colspan="1">BdT19-25</td><td rowspan="1" colspan="1">TETRW018-21</td><td rowspan="1" colspan="1"><named-content xmlns:xlink="http://www.w3.org/1999/xlink" content-type="dwc:institutional_code" xlink:title="National Museum of Natural History" xlink:href="http://grbio.org/institution/smithsonian-institution-national-museum-natural-history-0" xlink:type="simple">USNM</named-content> 1660666</td><td rowspan="1" colspan="1">anterior and midbody fixed for histology, and posterior in 95% ethanol</td><td rowspan="1" colspan="1">–</td></tr><tr><td rowspan="1" colspan="1">SMCP1970</td><td rowspan="1" colspan="1">BdT19-19</td><td rowspan="1" colspan="1">TETRW025-21</td><td rowspan="1" colspan="1"><named-content xmlns:xlink="http://www.w3.org/1999/xlink" content-type="dwc:institutional_code" xlink:title="National Museum of Natural History" xlink:href="http://grbio.org/institution/smithsonian-institution-national-museum-natural-history-0" xlink:type="simple">USNM</named-content> 1660837</td><td rowspan="1" colspan="1">whole body in 95% ethanol</td><td rowspan="1" colspan="1">–</td></tr><tr><td rowspan="17" colspan="1">
                  <bold><italic><tp:taxon-name><tp:taxon-name-part taxon-name-part-type="genus" reg="Tetranemertes">T.</tp:taxon-name-part><tp:taxon-name-part taxon-name-part-type="species" reg="majinbuui">majinbuui</tp:taxon-name-part></tp:taxon-name></italic> sp. nov.</bold>
                </td><td rowspan="1" colspan="1">1502</td><td rowspan="1" colspan="1">PR</td><td rowspan="1" colspan="1">CARNE025-19</td><td rowspan="1" colspan="1">N/A</td><td rowspan="1" colspan="1">N/A</td><td rowspan="1" colspan="1">CO1:<ext-link xmlns:xlink="http://www.w3.org/1999/xlink" xlink:href="MW021889" ext-link-type="gen" xlink:type="simple">MW021889</ext-link></td></tr><tr><td rowspan="1" colspan="1">856_080303_3</td><td rowspan="1" colspan="1">BdT03R</td><td rowspan="1" colspan="1">CARNE026-19</td><td rowspan="1" colspan="1"><named-content xmlns:xlink="http://www.w3.org/1999/xlink" content-type="dwc:institutional_code" xlink:title="National Museum of Natural History" xlink:href="http://grbio.org/institution/smithsonian-institution-national-museum-natural-history-0" xlink:type="simple">USNM</named-content> 1156478</td><td rowspan="1" colspan="1">histological slides: frontal sections of anterior</td><td rowspan="1" colspan="1">16S: <ext-link xmlns:xlink="http://www.w3.org/1999/xlink" xlink:href="MW022068" ext-link-type="gen" xlink:type="simple">MW022068</ext-link></td></tr><tr><td rowspan="1" colspan="1">CB056_18_01</td><td rowspan="1" colspan="1">B2018-04</td><td rowspan="1" colspan="1">CARNE495-21</td><td rowspan="1" colspan="1"><named-content xmlns:xlink="http://www.w3.org/1999/xlink" content-type="dwc:institutional_code" xlink:title="National Museum of Natural History" xlink:href="http://grbio.org/institution/smithsonian-institution-national-museum-natural-history-0" xlink:type="simple">USNM</named-content> 1618677</td><td rowspan="1" colspan="1">anterior fixed for histology; posterior in 95% ethanol</td><td rowspan="1" colspan="1">CO1: <ext-link xmlns:xlink="http://www.w3.org/1999/xlink" xlink:href="MT578864" ext-link-type="gen" xlink:type="simple">MT578864</ext-link> 16S: <ext-link xmlns:xlink="http://www.w3.org/1999/xlink" xlink:href="MT581160" ext-link-type="gen" xlink:type="simple">MT581160</ext-link> 18S: <ext-link xmlns:xlink="http://www.w3.org/1999/xlink" xlink:href="MT581201" ext-link-type="gen" xlink:type="simple">MT581201</ext-link> 28S: <ext-link xmlns:xlink="http://www.w3.org/1999/xlink" xlink:href="MT581187" ext-link-type="gen" xlink:type="simple">MT581187</ext-link></td></tr><tr><td rowspan="1" colspan="1">CB056_18_02</td><td rowspan="1" colspan="1">B2018-04</td><td rowspan="1" colspan="1">CARNE496-21</td><td rowspan="1" colspan="1"><named-content xmlns:xlink="http://www.w3.org/1999/xlink" content-type="dwc:institutional_code" xlink:title="National Museum of Natural History" xlink:href="http://grbio.org/institution/smithsonian-institution-national-museum-natural-history-0" xlink:type="simple">USNM</named-content> 1618744</td><td rowspan="1" colspan="1">whole body in 95% ethanol</td><td rowspan="1" colspan="1">CO1: <ext-link xmlns:xlink="http://www.w3.org/1999/xlink" xlink:href="MT578865" ext-link-type="gen" xlink:type="simple">MT578865</ext-link> 18S: <ext-link xmlns:xlink="http://www.w3.org/1999/xlink" xlink:href="MT581202" ext-link-type="gen" xlink:type="simple">MT581202</ext-link> 28S: <ext-link xmlns:xlink="http://www.w3.org/1999/xlink" xlink:href="MT581188" ext-link-type="gen" xlink:type="simple">MT581188</ext-link></td></tr><tr><td rowspan="1" colspan="1">CBdT0058</td><td rowspan="1" colspan="1">BdT19-09</td><td rowspan="1" colspan="1">CARNE497-21</td><td rowspan="1" colspan="1"><named-content xmlns:xlink="http://www.w3.org/1999/xlink" content-type="dwc:institutional_code" xlink:title="National Museum of Natural History" xlink:href="http://grbio.org/institution/smithsonian-institution-national-museum-natural-history-0" xlink:type="simple">USNM</named-content> 1660658</td><td rowspan="1" colspan="1">anterior fixed for histology; posterior in 95% ethanol</td><td rowspan="1" colspan="1">CO1: <ext-link xmlns:xlink="http://www.w3.org/1999/xlink" xlink:href="MT578866" ext-link-type="gen" xlink:type="simple">MT578866</ext-link></td></tr><tr><td rowspan="1" colspan="1">856_080303_1</td><td rowspan="1" colspan="1">BdT03</td><td rowspan="1" colspan="1">TETRW008-21</td><td rowspan="1" colspan="1"><named-content xmlns:xlink="http://www.w3.org/1999/xlink" content-type="dwc:institutional_code" xlink:title="National Museum of Natural History" xlink:href="http://grbio.org/institution/smithsonian-institution-national-museum-natural-history-0" xlink:type="simple">USNM</named-content> 1156477</td><td rowspan="1" colspan="1">histological sections</td><td rowspan="1" colspan="1">–</td></tr><tr><td rowspan="1" colspan="1">856_080303_4</td><td rowspan="1" colspan="1">BdT03</td><td rowspan="1" colspan="1">TETRW010-21</td><td rowspan="1" colspan="1"><named-content xmlns:xlink="http://www.w3.org/1999/xlink" content-type="dwc:institutional_code" xlink:title="National Museum of Natural History" xlink:href="http://grbio.org/institution/smithsonian-institution-national-museum-natural-history-0" xlink:type="simple">USNM</named-content> 1156479</td><td rowspan="1" colspan="1">histological sections</td><td rowspan="1" colspan="1">–</td></tr><tr><td rowspan="1" colspan="1">SMCP0372</td><td rowspan="1" colspan="1">BdT19-25</td><td rowspan="1" colspan="1">TETRW016-21</td><td rowspan="1" colspan="1"><named-content xmlns:xlink="http://www.w3.org/1999/xlink" content-type="dwc:institutional_code" xlink:title="National Museum of Natural History" xlink:href="http://grbio.org/institution/smithsonian-institution-national-museum-natural-history-0" xlink:type="simple">USNM</named-content> 1660665</td><td rowspan="1" colspan="1">anterior fixed for histology, posterior in 95% ethanol</td><td rowspan="1" colspan="1">–</td></tr><tr><td rowspan="1" colspan="1">SMCP1402</td><td rowspan="1" colspan="1">BdT19-20</td><td rowspan="1" colspan="1">TETRW019-21</td><td rowspan="1" colspan="1"><named-content xmlns:xlink="http://www.w3.org/1999/xlink" content-type="dwc:institutional_code" xlink:title="National Museum of Natural History" xlink:href="http://grbio.org/institution/smithsonian-institution-national-museum-natural-history-0" xlink:type="simple">USNM</named-content> 1660831</td><td rowspan="1" colspan="1">whole body in 95% ethanol</td><td rowspan="1" colspan="1">–</td></tr><tr><td rowspan="1" colspan="1">SMCP1407</td><td rowspan="1" colspan="1">BdT19-21</td><td rowspan="1" colspan="1">TETRW020-21</td><td rowspan="1" colspan="1"><named-content xmlns:xlink="http://www.w3.org/1999/xlink" content-type="dwc:institutional_code" xlink:title="National Museum of Natural History" xlink:href="http://grbio.org/institution/smithsonian-institution-national-museum-natural-history-0" xlink:type="simple">USNM</named-content> 1660832</td><td rowspan="1" colspan="1">whole body in 95% ethanol</td><td rowspan="1" colspan="1">–</td></tr><tr><td rowspan="1" colspan="1">SMCP1438</td><td rowspan="1" colspan="1">BdT19-20</td><td rowspan="1" colspan="1">TETRW021-21</td><td rowspan="1" colspan="1"><named-content xmlns:xlink="http://www.w3.org/1999/xlink" content-type="dwc:institutional_code" xlink:title="National Museum of Natural History" xlink:href="http://grbio.org/institution/smithsonian-institution-national-museum-natural-history-0" xlink:type="simple">USNM</named-content> 1660833</td><td rowspan="1" colspan="1">whole body in 95% ethanol</td><td rowspan="1" colspan="1">–</td></tr><tr><td rowspan="1" colspan="1">SMCP1439</td><td rowspan="1" colspan="1">BdT19-20</td><td rowspan="1" colspan="1">TETRW022-21</td><td rowspan="1" colspan="1"><named-content xmlns:xlink="http://www.w3.org/1999/xlink" content-type="dwc:institutional_code" xlink:title="National Museum of Natural History" xlink:href="http://grbio.org/institution/smithsonian-institution-national-museum-natural-history-0" xlink:type="simple">USNM</named-content> 1660834</td><td rowspan="1" colspan="1">whole body in 95% ethanol</td><td rowspan="1" colspan="1">–</td></tr><tr><td rowspan="1" colspan="1">SMCP1440</td><td rowspan="1" colspan="1">BdT19-20</td><td rowspan="1" colspan="1">TETRW023-21</td><td rowspan="1" colspan="1"><named-content xmlns:xlink="http://www.w3.org/1999/xlink" content-type="dwc:institutional_code" xlink:title="National Museum of Natural History" xlink:href="http://grbio.org/institution/smithsonian-institution-national-museum-natural-history-0" xlink:type="simple">USNM</named-content> 1660835</td><td rowspan="1" colspan="1">whole body in 95% ethanol</td><td rowspan="1" colspan="1">–</td></tr><tr><td rowspan="1" colspan="1">SMCP1952</td><td rowspan="1" colspan="1">BdT19-21</td><td rowspan="1" colspan="1">TETRW024-21</td><td rowspan="1" colspan="1"><named-content xmlns:xlink="http://www.w3.org/1999/xlink" content-type="dwc:institutional_code" xlink:title="National Museum of Natural History" xlink:href="http://grbio.org/institution/smithsonian-institution-national-museum-natural-history-0" xlink:type="simple">USNM</named-content> 1660836</td><td rowspan="1" colspan="1">whole body in 95% ethanol</td><td rowspan="1" colspan="1">–</td></tr><tr><td rowspan="1" colspan="1">SMCP1973</td><td rowspan="1" colspan="1">BdT19-21</td><td rowspan="1" colspan="1">TETRW026-21</td><td rowspan="1" colspan="1"><named-content xmlns:xlink="http://www.w3.org/1999/xlink" content-type="dwc:institutional_code" xlink:title="National Museum of Natural History" xlink:href="http://grbio.org/institution/smithsonian-institution-national-museum-natural-history-0" xlink:type="simple">USNM</named-content> 1660838</td><td rowspan="1" colspan="1">whole body in 95% ethanol</td><td rowspan="1" colspan="1">–</td></tr><tr><td rowspan="1" colspan="1">SMCP1974</td><td rowspan="1" colspan="1">BdT19-21</td><td rowspan="1" colspan="1">TETRW027-21</td><td rowspan="1" colspan="1"><named-content xmlns:xlink="http://www.w3.org/1999/xlink" content-type="dwc:institutional_code" xlink:title="National Museum of Natural History" xlink:href="http://grbio.org/institution/smithsonian-institution-national-museum-natural-history-0" xlink:type="simple">USNM</named-content> 1660839</td><td rowspan="1" colspan="1">whole body in 95% ethanol</td><td rowspan="1" colspan="1">–</td></tr><tr><td rowspan="1" colspan="1">SMCP1992</td><td rowspan="1" colspan="1">BdT19-20</td><td rowspan="1" colspan="1">TETRW028-21</td><td rowspan="1" colspan="1"><named-content xmlns:xlink="http://www.w3.org/1999/xlink" content-type="dwc:institutional_code" xlink:title="National Museum of Natural History" xlink:href="http://grbio.org/institution/smithsonian-institution-national-museum-natural-history-0" xlink:type="simple">USNM</named-content> 1660840</td><td rowspan="1" colspan="1">whole body in 95% ethanol</td><td rowspan="1" colspan="1">–</td></tr><tr><td rowspan="5" colspan="1">
                  <bold><italic><tp:taxon-name><tp:taxon-name-part taxon-name-part-type="genus" reg="Tetranemertes">T.</tp:taxon-name-part><tp:taxon-name-part taxon-name-part-type="species" reg="ocelata">ocelata</tp:taxon-name-part></tp:taxon-name></italic> sp. nov.</bold>
                </td><td rowspan="1" colspan="1">685_061202_1</td><td rowspan="1" colspan="1">CBC02</td><td rowspan="1" colspan="1">CARNE022-19</td><td rowspan="1" colspan="1"><named-content xmlns:xlink="http://www.w3.org/1999/xlink" content-type="dwc:institutional_code" xlink:title="National Museum of Natural History" xlink:href="http://grbio.org/institution/smithsonian-institution-national-museum-natural-history-0" xlink:type="simple">USNM</named-content> 1156294</td><td rowspan="1" colspan="1">histological sections</td><td rowspan="1" colspan="1">CO1: <ext-link xmlns:xlink="http://www.w3.org/1999/xlink" xlink:href="MW021887" ext-link-type="gen" xlink:type="simple">MW021887</ext-link> 16S: <ext-link xmlns:xlink="http://www.w3.org/1999/xlink" xlink:href="MW022065" ext-link-type="gen" xlink:type="simple">MW022065</ext-link></td></tr><tr><td rowspan="1" colspan="1">685_061202_2</td><td rowspan="1" colspan="1">CBC02</td><td rowspan="1" colspan="1">CARNE023-19</td><td rowspan="1" colspan="1"><named-content xmlns:xlink="http://www.w3.org/1999/xlink" content-type="dwc:institutional_code" xlink:title="National Museum of Natural History" xlink:href="http://grbio.org/institution/smithsonian-institution-national-museum-natural-history-0" xlink:type="simple">USNM</named-content> 1156296</td><td rowspan="1" colspan="1">transverse histological sections of anterior</td><td rowspan="1" colspan="1">CO1: <ext-link xmlns:xlink="http://www.w3.org/1999/xlink" xlink:href="MW021888" ext-link-type="gen" xlink:type="simple">MW021888</ext-link> 16S: <ext-link xmlns:xlink="http://www.w3.org/1999/xlink" xlink:href="MW022066" ext-link-type="gen" xlink:type="simple">MW022066</ext-link></td></tr><tr><td rowspan="1" colspan="1">685_061202_3</td><td rowspan="1" colspan="1">CBC02</td><td rowspan="1" colspan="1">CARNE024-19</td><td rowspan="1" colspan="1"><named-content xmlns:xlink="http://www.w3.org/1999/xlink" content-type="dwc:institutional_code" xlink:title="National Museum of Natural History" xlink:href="http://grbio.org/institution/smithsonian-institution-national-museum-natural-history-0" xlink:type="simple">USNM</named-content> 1156297</td><td rowspan="1" colspan="1">histological sections; tissue in 95% ethanol</td><td rowspan="1" colspan="1">16S: <ext-link xmlns:xlink="http://www.w3.org/1999/xlink" xlink:href="MW022067" ext-link-type="gen" xlink:type="simple">MW022067</ext-link></td></tr><tr><td rowspan="1" colspan="1">685_061202_4</td><td rowspan="1" colspan="1">CBC02</td><td rowspan="1" colspan="1">TETRW011-21</td><td rowspan="1" colspan="1"><named-content xmlns:xlink="http://www.w3.org/1999/xlink" content-type="dwc:institutional_code" xlink:title="National Museum of Natural History" xlink:href="http://grbio.org/institution/smithsonian-institution-national-museum-natural-history-0" xlink:type="simple">USNM</named-content> 1156298</td><td rowspan="1" colspan="1">histological sections</td><td rowspan="1" colspan="1">–</td></tr><tr><td rowspan="1" colspan="1">995_070906_01</td><td rowspan="1" colspan="1">GM06</td><td rowspan="1" colspan="1">TETRW012-21</td><td rowspan="1" colspan="1"><named-content xmlns:xlink="http://www.w3.org/1999/xlink" content-type="dwc:institutional_code" xlink:title="National Museum of Natural History" xlink:href="http://grbio.org/institution/smithsonian-institution-national-museum-natural-history-0" xlink:type="simple">USNM</named-content> 1112806</td><td rowspan="1" colspan="1">anterior in formalin, posterior in RNAlater</td><td rowspan="1" colspan="1">CO1: <ext-link xmlns:xlink="http://www.w3.org/1999/xlink" xlink:href="MT578863" ext-link-type="gen" xlink:type="simple">MT578863</ext-link> 16S: <ext-link xmlns:xlink="http://www.w3.org/1999/xlink" xlink:href="MT581159" ext-link-type="gen" xlink:type="simple">MT581159</ext-link> 18S: <ext-link xmlns:xlink="http://www.w3.org/1999/xlink" xlink:href="MT581200" ext-link-type="gen" xlink:type="simple">MT581200</ext-link> 28S: <ext-link xmlns:xlink="http://www.w3.org/1999/xlink" xlink:href="MT581186" ext-link-type="gen" xlink:type="simple">MT581186</ext-link></td></tr><tr><td rowspan="5" colspan="1">
                  <bold><italic><tp:taxon-name><tp:taxon-name-part taxon-name-part-type="genus" reg="Tetranemertes">T.</tp:taxon-name-part><tp:taxon-name-part taxon-name-part-type="species" reg="pastafariensis">pastafariensis</tp:taxon-name-part></tp:taxon-name></italic> sp. nov.</bold>
                </td><td rowspan="1" colspan="1">CB055_18_01</td><td rowspan="1" colspan="1">B2018-03B</td><td rowspan="1" colspan="1">CARNE524-21</td><td rowspan="1" colspan="1"><named-content xmlns:xlink="http://www.w3.org/1999/xlink" content-type="dwc:institutional_code" xlink:title="National Museum of Natural History" xlink:href="http://grbio.org/institution/smithsonian-institution-national-museum-natural-history-0" xlink:type="simple">USNM</named-content> 1618739</td><td rowspan="1" colspan="1">whole body in 95% ethanol</td><td rowspan="1" colspan="1">CO1: <ext-link xmlns:xlink="http://www.w3.org/1999/xlink" xlink:href="MT578887" ext-link-type="gen" xlink:type="simple">MT578887</ext-link> 16S: <ext-link xmlns:xlink="http://www.w3.org/1999/xlink" xlink:href="MT581177" ext-link-type="gen" xlink:type="simple">MT581177</ext-link> 18S: <ext-link xmlns:xlink="http://www.w3.org/1999/xlink" xlink:href="MT581207" ext-link-type="gen" xlink:type="simple">MT581207</ext-link> 28S: <ext-link xmlns:xlink="http://www.w3.org/1999/xlink" xlink:href="MT581193" ext-link-type="gen" xlink:type="simple">MT581193</ext-link></td></tr><tr><td rowspan="1" colspan="1">CB055_18_02</td><td rowspan="1" colspan="1">B2018-03B</td><td rowspan="1" colspan="1">CARNE525-21</td><td rowspan="1" colspan="1"><named-content xmlns:xlink="http://www.w3.org/1999/xlink" content-type="dwc:institutional_code" xlink:title="National Museum of Natural History" xlink:href="http://grbio.org/institution/smithsonian-institution-national-museum-natural-history-0" xlink:type="simple">USNM</named-content> 1618740</td><td rowspan="1" colspan="1">whole body in 95% ethanol</td><td rowspan="1" colspan="1">CO1: <ext-link xmlns:xlink="http://www.w3.org/1999/xlink" xlink:href="MT578888" ext-link-type="gen" xlink:type="simple">MT578888</ext-link> 16S: <ext-link xmlns:xlink="http://www.w3.org/1999/xlink" xlink:href="MT581178" ext-link-type="gen" xlink:type="simple">MT581178</ext-link> 18S: <ext-link xmlns:xlink="http://www.w3.org/1999/xlink" xlink:href="MT581208" ext-link-type="gen" xlink:type="simple">MT581208</ext-link> 28S: <ext-link xmlns:xlink="http://www.w3.org/1999/xlink" xlink:href="MT581194" ext-link-type="gen" xlink:type="simple">MT581194</ext-link></td></tr><tr><td rowspan="1" colspan="1">CB055_18_03</td><td rowspan="1" colspan="1">B2018-03B</td><td rowspan="1" colspan="1">CARNE526-21</td><td rowspan="1" colspan="1"><named-content xmlns:xlink="http://www.w3.org/1999/xlink" content-type="dwc:institutional_code" xlink:title="National Museum of Natural History" xlink:href="http://grbio.org/institution/smithsonian-institution-national-museum-natural-history-0" xlink:type="simple">USNM</named-content> 1618741</td><td rowspan="1" colspan="1">whole body in 95% ethanol</td><td rowspan="1" colspan="1">CO1: <ext-link xmlns:xlink="http://www.w3.org/1999/xlink" xlink:href="MT578889" ext-link-type="gen" xlink:type="simple">MT578889</ext-link> 16S: <ext-link xmlns:xlink="http://www.w3.org/1999/xlink" xlink:href="MT581179" ext-link-type="gen" xlink:type="simple">MT581179</ext-link></td></tr><tr><td rowspan="1" colspan="1">CB055_18_04</td><td rowspan="1" colspan="1">B2018-03B</td><td rowspan="1" colspan="1">CARNE527-21</td><td rowspan="1" colspan="1"><named-content xmlns:xlink="http://www.w3.org/1999/xlink" content-type="dwc:institutional_code" xlink:title="National Museum of Natural History" xlink:href="http://grbio.org/institution/smithsonian-institution-national-museum-natural-history-0" xlink:type="simple">USNM</named-content> 1618675</td><td rowspan="1" colspan="1">anterior fixed for histology; posterior in 95% ethanol</td><td rowspan="1" colspan="1">CO1: <ext-link xmlns:xlink="http://www.w3.org/1999/xlink" xlink:href="MT578890" ext-link-type="gen" xlink:type="simple">MT578890</ext-link> 16S: <ext-link xmlns:xlink="http://www.w3.org/1999/xlink" xlink:href="MT581180" ext-link-type="gen" xlink:type="simple">MT581180</ext-link> 18S: <ext-link xmlns:xlink="http://www.w3.org/1999/xlink" xlink:href="MT581209" ext-link-type="gen" xlink:type="simple">MT581209</ext-link> 28S: <ext-link xmlns:xlink="http://www.w3.org/1999/xlink" xlink:href="MT581195" ext-link-type="gen" xlink:type="simple">MT581195</ext-link></td></tr><tr><td rowspan="1" colspan="1">CB055_18_05</td><td rowspan="1" colspan="1">B2018-03B</td><td rowspan="1" colspan="1">CARNE528-21</td><td rowspan="1" colspan="1"><named-content xmlns:xlink="http://www.w3.org/1999/xlink" content-type="dwc:institutional_code" xlink:title="National Museum of Natural History" xlink:href="http://grbio.org/institution/smithsonian-institution-national-museum-natural-history-0" xlink:type="simple">USNM</named-content> 1618750</td><td rowspan="1" colspan="1">posterior in 95% ethanol</td><td rowspan="1" colspan="1">CO1: <ext-link xmlns:xlink="http://www.w3.org/1999/xlink" xlink:href="MT578891" ext-link-type="gen" xlink:type="simple">MT578891</ext-link> 16S: <ext-link xmlns:xlink="http://www.w3.org/1999/xlink" xlink:href="MT581181" ext-link-type="gen" xlink:type="simple">MT581181</ext-link></td></tr><tr><td rowspan="5" colspan="1">
                  <bold><italic><tp:taxon-name><tp:taxon-name-part taxon-name-part-type="genus" reg="Tetranemertes">T.</tp:taxon-name-part><tp:taxon-name-part taxon-name-part-type="species" reg="pastafariensis">pastafariensis</tp:taxon-name-part></tp:taxon-name></italic> sp. nov.</bold>
                </td><td rowspan="1" colspan="1">CB055_18_06</td><td rowspan="1" colspan="1">B2018-20</td><td rowspan="1" colspan="1">CARNE529-21</td><td rowspan="1" colspan="1"><named-content xmlns:xlink="http://www.w3.org/1999/xlink" content-type="dwc:institutional_code" xlink:title="National Museum of Natural History" xlink:href="http://grbio.org/institution/smithsonian-institution-national-museum-natural-history-0" xlink:type="simple">USNM</named-content> 1618676</td><td rowspan="1" colspan="1">anterior fixed for histology, and posterior in 95% ethanol</td><td rowspan="1" colspan="1">CO1: <ext-link xmlns:xlink="http://www.w3.org/1999/xlink" xlink:href="MT578892" ext-link-type="gen" xlink:type="simple">MT578892</ext-link> 18S: <ext-link xmlns:xlink="http://www.w3.org/1999/xlink" xlink:href="MT581210" ext-link-type="gen" xlink:type="simple">MT581210</ext-link> 28S: <ext-link xmlns:xlink="http://www.w3.org/1999/xlink" xlink:href="MT581196" ext-link-type="gen" xlink:type="simple">MT581196</ext-link></td></tr><tr><td rowspan="1" colspan="1">CB055_18_07</td><td rowspan="1" colspan="1">B2018-20</td><td rowspan="1" colspan="1">CARNE530-21</td><td rowspan="1" colspan="1"><named-content xmlns:xlink="http://www.w3.org/1999/xlink" content-type="dwc:institutional_code" xlink:title="National Museum of Natural History" xlink:href="http://grbio.org/institution/smithsonian-institution-national-museum-natural-history-0" xlink:type="simple">USNM</named-content> 1618742</td><td rowspan="1" colspan="1">whole body in 95% ethanol</td><td rowspan="1" colspan="1">CO1: <ext-link xmlns:xlink="http://www.w3.org/1999/xlink" xlink:href="MT578893" ext-link-type="gen" xlink:type="simple">MT578893</ext-link></td></tr><tr><td rowspan="1" colspan="1">CB055_18_08</td><td rowspan="1" colspan="1">B2018-20</td><td rowspan="1" colspan="1">CARNE531-21</td><td rowspan="1" colspan="1"><named-content xmlns:xlink="http://www.w3.org/1999/xlink" content-type="dwc:institutional_code" xlink:title="National Museum of Natural History" xlink:href="http://grbio.org/institution/smithsonian-institution-national-museum-natural-history-0" xlink:type="simple">USNM</named-content> 1618743</td><td rowspan="1" colspan="1">whole body in 95% ethanol</td><td rowspan="1" colspan="1">CO1: <ext-link xmlns:xlink="http://www.w3.org/1999/xlink" xlink:href="MT578894" ext-link-type="gen" xlink:type="simple">MT578894</ext-link> 16S: <ext-link xmlns:xlink="http://www.w3.org/1999/xlink" xlink:href="OK073428" ext-link-type="gen" xlink:type="simple">OK073428</ext-link></td></tr><tr><td rowspan="1" colspan="1">SMCP0019</td><td rowspan="1" colspan="1">BdT19-13</td><td rowspan="1" colspan="1">CARNE532-21</td><td rowspan="1" colspan="1"><named-content xmlns:xlink="http://www.w3.org/1999/xlink" content-type="dwc:institutional_code" xlink:title="National Museum of Natural History" xlink:href="http://grbio.org/institution/smithsonian-institution-national-museum-natural-history-0" xlink:type="simple">USNM</named-content> 1660663</td><td rowspan="1" colspan="1">anterior fixed for histology; posterior in 95% ethanol</td><td rowspan="1" colspan="1">CO1: <ext-link xmlns:xlink="http://www.w3.org/1999/xlink" xlink:href="MT578896" ext-link-type="gen" xlink:type="simple">MT578896</ext-link> 16S: <ext-link xmlns:xlink="http://www.w3.org/1999/xlink" xlink:href="MT581182" ext-link-type="gen" xlink:type="simple">MT581182</ext-link></td></tr><tr><td rowspan="1" colspan="1">CBdT0059</td><td rowspan="1" colspan="1">BdT19-09</td><td rowspan="1" colspan="1">CARNE573-21</td><td rowspan="1" colspan="1"><named-content xmlns:xlink="http://www.w3.org/1999/xlink" content-type="dwc:institutional_code" xlink:title="National Museum of Natural History" xlink:href="http://grbio.org/institution/smithsonian-institution-national-museum-natural-history-0" xlink:type="simple">USNM</named-content> 1660659</td><td rowspan="1" colspan="1">anterior fixed for histology; posterior in 95% ethanol</td><td rowspan="1" colspan="1">CO1: <ext-link xmlns:xlink="http://www.w3.org/1999/xlink" xlink:href="MT578895" ext-link-type="gen" xlink:type="simple">MT578895</ext-link></td></tr><tr><td rowspan="10" colspan="1">
                  <bold><italic><tp:taxon-name><tp:taxon-name-part taxon-name-part-type="genus" reg="Tetranemertes">T.</tp:taxon-name-part><tp:taxon-name-part taxon-name-part-type="species" reg="paulayi">paulayi</tp:taxon-name-part></tp:taxon-name></italic> sp. nov.</bold>
                </td><td rowspan="1" colspan="1">BOMAN_07013</td><td rowspan="1" colspan="1">OM22-011A</td><td rowspan="1" colspan="1">NOMAN049-23</td><td rowspan="1" colspan="1"><named-content xmlns:xlink="http://www.w3.org/1999/xlink" content-type="dwc:institutional_code" xlink:title="Florida Museum of Natural History" xlink:href="http://grbio.org/institution/florida-museum-natural-history" xlink:type="simple">FLMNH</named-content> 1055</td><td rowspan="1" colspan="1">anterior and posterior fixed for histology; midbody in 95% ethanol</td><td rowspan="1" colspan="1"><abbrev xmlns:xlink="http://www.w3.org/1999/xlink" xlink:title="Cytochrome Oxidase I" id="ABBRID0E1KBG" xlink:type="simple">COI</abbrev>: <ext-link xmlns:xlink="http://www.w3.org/1999/xlink" xlink:href="OQ321715" ext-link-type="gen" xlink:type="simple">OQ321715</ext-link> 18S: <ext-link xmlns:xlink="http://www.w3.org/1999/xlink" xlink:href="OQ322649" ext-link-type="gen" xlink:type="simple">OQ322649</ext-link></td></tr><tr><td rowspan="1" colspan="1">BOMAN_08291</td><td rowspan="1" colspan="1">OM22-031B</td><td rowspan="1" colspan="1">NOMAN050-23</td><td rowspan="1" colspan="1"><named-content xmlns:xlink="http://www.w3.org/1999/xlink" content-type="dwc:institutional_code" xlink:title="Florida Museum of Natural History" xlink:href="http://grbio.org/institution/florida-museum-natural-history" xlink:type="simple">FLMNH</named-content> 1118</td><td rowspan="1" colspan="1">anterior and posterior fixed for histology; midbody in 95% ethanol</td><td rowspan="1" colspan="1">18S: <ext-link xmlns:xlink="http://www.w3.org/1999/xlink" xlink:href="OQ322646" ext-link-type="gen" xlink:type="simple">OQ322646</ext-link> 28S: <ext-link xmlns:xlink="http://www.w3.org/1999/xlink" xlink:href="OQ322592" ext-link-type="gen" xlink:type="simple">OQ322592</ext-link></td></tr><tr><td rowspan="1" colspan="1">BOMAN_08284</td><td rowspan="1" colspan="1">OM22-031B</td><td rowspan="1" colspan="1">NOMAN051-23</td><td rowspan="1" colspan="1"><named-content xmlns:xlink="http://www.w3.org/1999/xlink" content-type="dwc:institutional_code" xlink:title="Florida Museum of Natural History" xlink:href="http://grbio.org/institution/florida-museum-natural-history" xlink:type="simple">FLMNH</named-content> 1141</td><td rowspan="1" colspan="1">anterior fixed for histology, posterior in 95% ethanol</td><td rowspan="1" colspan="1"><abbrev xmlns:xlink="http://www.w3.org/1999/xlink" xlink:title="Cytochrome Oxidase I" id="ABBRID0ECNBG" xlink:type="simple">COI</abbrev>: <ext-link xmlns:xlink="http://www.w3.org/1999/xlink" xlink:href="OQ321720" ext-link-type="gen" xlink:type="simple">OQ321720</ext-link></td></tr><tr><td rowspan="1" colspan="1">BOMAN_08302</td><td rowspan="1" colspan="1">OM22-031B</td><td rowspan="1" colspan="1">NOMAN052-23</td><td rowspan="1" colspan="1"><named-content xmlns:xlink="http://www.w3.org/1999/xlink" content-type="dwc:institutional_code" xlink:title="Florida Museum of Natural History" xlink:href="http://grbio.org/institution/florida-museum-natural-history" xlink:type="simple">FLMNH</named-content> 1082</td><td rowspan="1" colspan="1">anterior fixed for histology, posterior in 95% ethanol</td><td rowspan="1" colspan="1"><abbrev xmlns:xlink="http://www.w3.org/1999/xlink" xlink:title="Cytochrome Oxidase I" id="ABBRID0EDOBG" xlink:type="simple">COI</abbrev>: <ext-link xmlns:xlink="http://www.w3.org/1999/xlink" xlink:href="OQ321722" ext-link-type="gen" xlink:type="simple">OQ321722</ext-link></td></tr><tr><td rowspan="1" colspan="1">BOMAN-08289</td><td rowspan="1" colspan="1">OM22-031C</td><td rowspan="1" colspan="1">–</td><td rowspan="1" colspan="1"><named-content xmlns:xlink="http://www.w3.org/1999/xlink" content-type="dwc:institutional_code" xlink:title="Florida Museum of Natural History" xlink:href="http://grbio.org/institution/florida-museum-natural-history" xlink:type="simple">FLMNH</named-content> 1136</td><td rowspan="1" colspan="1">anterior and posterior fixed for histology; midbody in 95% ethanol</td><td rowspan="1" colspan="1">–</td></tr><tr><td rowspan="1" colspan="1">BOMAN-08301</td><td rowspan="1" colspan="1">OM22-31B</td><td rowspan="1" colspan="1">–</td><td rowspan="1" colspan="1"><named-content xmlns:xlink="http://www.w3.org/1999/xlink" content-type="dwc:institutional_code" xlink:title="Florida Museum of Natural History" xlink:href="http://grbio.org/institution/florida-museum-natural-history" xlink:type="simple">FLMNH</named-content> 1133</td><td rowspan="1" colspan="1">anterior and posterior fixed for histology; midbody in 95% ethanol</td><td rowspan="1" colspan="1">–</td></tr><tr><td rowspan="1" colspan="1">BOMAN-09064</td><td rowspan="1" colspan="1">OM22-37B</td><td rowspan="1" colspan="1">–</td><td rowspan="1" colspan="1">
                  <abbrev xmlns:xlink="http://www.w3.org/1999/xlink" xlink:title="Oregon Institute of Marine Biology" id="ABBRID0EJQBG" xlink:type="simple">OIMB</abbrev>
                </td><td rowspan="1" colspan="1">whole body in 95% ethanol, bulk</td><td rowspan="1" colspan="1">–</td></tr><tr><td rowspan="1" colspan="1">BOMAN-09065</td><td rowspan="1" colspan="1">OM22-37B</td><td rowspan="1" colspan="1">–</td><td rowspan="1" colspan="1">
                  <abbrev xmlns:xlink="http://www.w3.org/1999/xlink" xlink:title="Oregon Institute of Marine Biology" id="ABBRID0EBRBG" xlink:type="simple">OIMB</abbrev>
                </td><td rowspan="1" colspan="1">whole body in 95% ethanol, bulk</td><td rowspan="1" colspan="1">–</td></tr><tr><td rowspan="1" colspan="1">BOMAN-09066</td><td rowspan="1" colspan="1">OM22-37B</td><td rowspan="1" colspan="1">–</td><td rowspan="1" colspan="1">
                  <abbrev xmlns:xlink="http://www.w3.org/1999/xlink" xlink:title="Oregon Institute of Marine Biology" id="ABBRID0EZRBG" xlink:type="simple">OIMB</abbrev>
                </td><td rowspan="1" colspan="1">whole body in 95% ethanol, bulk</td><td rowspan="1" colspan="1">–</td></tr><tr><td rowspan="1" colspan="1">BOMAN-09067</td><td rowspan="1" colspan="1">OM22-37B</td><td rowspan="1" colspan="1">–</td><td rowspan="1" colspan="1">
                  <abbrev xmlns:xlink="http://www.w3.org/1999/xlink" xlink:title="Oregon Institute of Marine Biology" id="ABBRID0ERSBG" xlink:type="simple">OIMB</abbrev>
                </td><td rowspan="1" colspan="1">whole body in 95% ethanol, bulk</td><td rowspan="1" colspan="1">–</td></tr><tr><td rowspan="3" colspan="1">
                  <bold><italic><tp:taxon-name><tp:taxon-name-part taxon-name-part-type="genus" reg="Tetranemertes">T.</tp:taxon-name-part><tp:taxon-name-part taxon-name-part-type="species" reg="rubrolineata">rubrolineata</tp:taxon-name-part></tp:taxon-name></italic> (Kirsteuer, 1965)</bold>
                </td><td rowspan="1" colspan="1">BOMAN_08053</td><td rowspan="1" colspan="1">OM22-030B</td><td rowspan="1" colspan="1">NOMAN046-23</td><td rowspan="1" colspan="1"><named-content xmlns:xlink="http://www.w3.org/1999/xlink" content-type="dwc:institutional_code" xlink:title="Florida Museum of Natural History" xlink:href="http://grbio.org/institution/florida-museum-natural-history" xlink:type="simple">FLMNH</named-content> 1089</td><td rowspan="1" colspan="1">anterior fixed for histology, posterior in 95% ethanol</td><td rowspan="1" colspan="1"><abbrev xmlns:xlink="http://www.w3.org/1999/xlink" xlink:title="Cytochrome Oxidase I" id="ABBRID0EGUBG" xlink:type="simple">COI</abbrev>: <ext-link xmlns:xlink="http://www.w3.org/1999/xlink" xlink:href="OQ321714" ext-link-type="gen" xlink:type="simple">OQ321714</ext-link></td></tr><tr><td rowspan="1" colspan="1">BOMAN_08078</td><td rowspan="1" colspan="1">OM22-022A</td><td rowspan="1" colspan="1">NOMAN047-23</td><td rowspan="1" colspan="1"><named-content xmlns:xlink="http://www.w3.org/1999/xlink" content-type="dwc:institutional_code" xlink:title="Florida Museum of Natural History" xlink:href="http://grbio.org/institution/florida-museum-natural-history" xlink:type="simple">FLMNH</named-content> 1126</td><td rowspan="1" colspan="1">anterior and posterior fixed for histology</td><td rowspan="1" colspan="1"><abbrev xmlns:xlink="http://www.w3.org/1999/xlink" xlink:title="Cytochrome Oxidase I" id="ABBRID0EHVBG" xlink:type="simple">COI</abbrev>: <ext-link xmlns:xlink="http://www.w3.org/1999/xlink" xlink:href="OQ321723" ext-link-type="gen" xlink:type="simple">OQ321723</ext-link></td></tr><tr><td rowspan="1" colspan="1">BOMAN_08038</td><td rowspan="1" colspan="1">OM22-022A</td><td rowspan="1" colspan="1">NOMAN048-23</td><td rowspan="1" colspan="1"><named-content xmlns:xlink="http://www.w3.org/1999/xlink" content-type="dwc:institutional_code" xlink:title="Florida Museum of Natural History" xlink:href="http://grbio.org/institution/florida-museum-natural-history" xlink:type="simple">FLMNH</named-content> 1094</td><td rowspan="1" colspan="1">anterior and posterior fixed for histology; midbody in 95% ethanol</td><td rowspan="1" colspan="1"><abbrev xmlns:xlink="http://www.w3.org/1999/xlink" xlink:title="Cytochrome Oxidase I" id="ABBRID0EIWBG" xlink:type="simple">COI</abbrev>: <ext-link xmlns:xlink="http://www.w3.org/1999/xlink" xlink:href="OQ321718" ext-link-type="gen" xlink:type="simple">OQ321718</ext-link> 18S: <ext-link xmlns:xlink="http://www.w3.org/1999/xlink" xlink:href="OQ322650" ext-link-type="gen" xlink:type="simple">OQ322650</ext-link> 28S: <ext-link xmlns:xlink="http://www.w3.org/1999/xlink" xlink:href="OQ322595" ext-link-type="gen" xlink:type="simple">OQ322595</ext-link></td></tr><tr><td rowspan="1" colspan="1">
                  <bold><italic><tp:taxon-name><tp:taxon-name-part taxon-name-part-type="genus" reg="Tetranemertes">T.</tp:taxon-name-part></tp:taxon-name></italic> sp. ETP001</bold>
                </td><td rowspan="1" colspan="1">SMPP0632</td><td rowspan="1" colspan="1">PP20</td><td rowspan="1" colspan="1">NOPP001-21</td><td rowspan="1" colspan="1">N/A</td><td rowspan="1" colspan="1">N/A</td><td rowspan="1" colspan="1">CO1: <ext-link xmlns:xlink="http://www.w3.org/1999/xlink" xlink:href="MT578897" ext-link-type="gen" xlink:type="simple">MT578897</ext-link> 16S: <ext-link xmlns:xlink="http://www.w3.org/1999/xlink" xlink:href="MT581183" ext-link-type="gen" xlink:type="simple">MT581183</ext-link> 18S: <ext-link xmlns:xlink="http://www.w3.org/1999/xlink" xlink:href="MT581211" ext-link-type="gen" xlink:type="simple">MT581211</ext-link> 28S: <ext-link xmlns:xlink="http://www.w3.org/1999/xlink" xlink:href="MT581197" ext-link-type="gen" xlink:type="simple">MT581197</ext-link></td></tr><tr><td rowspan="4" colspan="1">
                  <bold><italic><tp:taxon-name><tp:taxon-name-part taxon-name-part-type="genus" reg="Tetranemertes">T.</tp:taxon-name-part><tp:taxon-name-part taxon-name-part-type="species" reg="unistriata">unistriata</tp:taxon-name-part></tp:taxon-name></italic> sp. nov.</bold>
                </td><td rowspan="1" colspan="1">BOMAN_07032</td><td rowspan="1" colspan="1">OM22-011A</td><td rowspan="1" colspan="1">NOMAN037-23</td><td rowspan="1" colspan="1"><named-content xmlns:xlink="http://www.w3.org/1999/xlink" content-type="dwc:institutional_code" xlink:title="Florida Museum of Natural History" xlink:href="http://grbio.org/institution/florida-museum-natural-history" xlink:type="simple">FLMNH</named-content> 1062</td><td rowspan="1" colspan="1">anterior and posterior fixed for histology</td><td rowspan="1" colspan="1"><abbrev xmlns:xlink="http://www.w3.org/1999/xlink" xlink:title="Cytochrome Oxidase I" id="ABBRID0E1ZBG" xlink:type="simple">COI</abbrev>: <ext-link xmlns:xlink="http://www.w3.org/1999/xlink" xlink:href="OQ321719" ext-link-type="gen" xlink:type="simple">OQ321719</ext-link></td></tr><tr><td rowspan="1" colspan="1">490_070999_1</td><td rowspan="1" colspan="1">JP99</td><td rowspan="1" colspan="1">TETRW013-21</td><td rowspan="1" colspan="1"><named-content xmlns:xlink="http://www.w3.org/1999/xlink" content-type="dwc:institutional_code" xlink:title="National Museum of Natural History" xlink:href="http://grbio.org/institution/smithsonian-institution-national-museum-natural-history-0" xlink:type="simple">USNM</named-content> 1011573</td><td rowspan="1" colspan="1">histological slides: cross sections of posterior; tissue in 95% ethanol</td><td rowspan="1" colspan="1">CO1: <ext-link xmlns:xlink="http://www.w3.org/1999/xlink" xlink:href="MT578861" ext-link-type="gen" xlink:type="simple">MT578861</ext-link> 16S: <ext-link xmlns:xlink="http://www.w3.org/1999/xlink" xlink:href="MT581158" ext-link-type="gen" xlink:type="simple">MT581158</ext-link> 18S: <ext-link xmlns:xlink="http://www.w3.org/1999/xlink" xlink:href="MT581198" ext-link-type="gen" xlink:type="simple">MT581198</ext-link> 28S: <ext-link xmlns:xlink="http://www.w3.org/1999/xlink" xlink:href="MT581184" ext-link-type="gen" xlink:type="simple">MT581184</ext-link></td></tr><tr><td rowspan="1" colspan="1">490_071099_2</td><td rowspan="1" colspan="1">JP99</td><td rowspan="1" colspan="1">TETRW014-21</td><td rowspan="1" colspan="1"><named-content xmlns:xlink="http://www.w3.org/1999/xlink" content-type="dwc:institutional_code" xlink:title="National Museum of Natural History" xlink:href="http://grbio.org/institution/smithsonian-institution-national-museum-natural-history-0" xlink:type="simple">USNM</named-content> 1011574</td><td rowspan="1" colspan="1">histological slides: longitudinal sections of posterior; tissue in 95% ethanol</td><td rowspan="1" colspan="1">CO1: <ext-link xmlns:xlink="http://www.w3.org/1999/xlink" xlink:href="MT578862" ext-link-type="gen" xlink:type="simple">MT578862</ext-link> 18S: <ext-link xmlns:xlink="http://www.w3.org/1999/xlink" xlink:href="MT581199" ext-link-type="gen" xlink:type="simple">MT581199</ext-link> 28S: <ext-link xmlns:xlink="http://www.w3.org/1999/xlink" xlink:href="MT581185" ext-link-type="gen" xlink:type="simple">MT581185</ext-link></td></tr><tr><td rowspan="1" colspan="1">490_071099_3</td><td rowspan="1" colspan="1">JP99</td><td rowspan="1" colspan="1">TETRW015-21</td><td rowspan="1" colspan="1"><named-content xmlns:xlink="http://www.w3.org/1999/xlink" content-type="dwc:institutional_code" xlink:title="National Museum of Natural History" xlink:href="http://grbio.org/institution/smithsonian-institution-national-museum-natural-history-0" xlink:type="simple">USNM</named-content> 1011575</td><td rowspan="1" colspan="1">histological sections of head and posterior</td><td rowspan="1" colspan="1">–</td></tr></tbody></table></table-wrap><table-wrap id="T2" position="float" orientation="portrait"><label>Table 2.</label><caption><p>Collecting information for <italic><tp:taxon-name><tp:taxon-name-part taxon-name-part-type="genus" reg="Tetranemertes">Tetranemertes</tp:taxon-name-part></tp:taxon-name></italic> specimens.</p></caption><table id="TID0E56CI" rules="all"><tbody><tr><th rowspan="1" colspan="1">Site</th><th rowspan="1" colspan="1">Date</th><th rowspan="1" colspan="1">Location</th><th rowspan="1" colspan="1">GPS</th><th rowspan="1" colspan="1">Habitat</th><th rowspan="1" colspan="1">Depth</th><th rowspan="1" colspan="1">Collectors</th></tr><tr><td rowspan="1" colspan="1">
                  <bold>B2018-03B</bold>
                </td><td rowspan="1" colspan="1">21 Aug 2018</td><td rowspan="1" colspan="1">Hospital Point, Isla Solarte, Bocas del Toro, Panamá</td><td rowspan="1" colspan="1">
                  <named-content xmlns:xlink="http://www.w3.org/1999/xlink" content-type="dwc:verbatimCoordinates" xlink:type="simple">
                    <named-content content-type="geo-json" specific-use="{&#34;type&#34;:&#34;Point&#34;,&#34;coordinates&#34;:[-82.218583,9.333755]}" id="NCID0EL6BG" xlink:type="simple">9.333755, -82.218583</named-content>
                  </named-content>
                </td><td rowspan="1" colspan="1">coral rubble</td><td rowspan="1" colspan="1">1–2 m</td><td rowspan="1" colspan="1">Megan Schwartz et al.</td></tr><tr><td rowspan="1" colspan="1">
                  <bold>B2018-04</bold>
                </td><td rowspan="1" colspan="1">22 Aug 2018</td><td rowspan="1" colspan="1">Wild Cane Key, Isla Bastimentos, Bocas del Toro, Panamá</td><td rowspan="1" colspan="1">
                  <named-content xmlns:xlink="http://www.w3.org/1999/xlink" content-type="dwc:verbatimCoordinates" xlink:type="simple">
                    <named-content content-type="geo-json" specific-use="{&#34;type&#34;:&#34;Point&#34;,&#34;coordinates&#34;:[-82.168114,9.348691]}" id="NCID0EOAAI" xlink:type="simple">9.348691, -82.168114</named-content>
                  </named-content>
                </td><td rowspan="1" colspan="1">coral rubble</td><td rowspan="1" colspan="1">5–7 m</td><td rowspan="1" colspan="1">Svetlana Maslakova, Maycol Madrid</td></tr><tr><td rowspan="1" colspan="1">
                  <bold>B2018-20</bold>
                </td><td rowspan="1" colspan="1">28 Aug 2018</td><td rowspan="1" colspan="1">Hospital Point, Isla Solarte, Bocas del Toro, Panamá</td><td rowspan="1" colspan="1">
                  <named-content xmlns:xlink="http://www.w3.org/1999/xlink" content-type="dwc:verbatimCoordinates" xlink:type="simple">
                    <named-content content-type="geo-json" specific-use="{&#34;type&#34;:&#34;Point&#34;,&#34;coordinates&#34;:[-82.218583,9.333755]}" id="NCID0EQBAI" xlink:type="simple">9.333755, -82.218583</named-content>
                  </named-content>
                </td><td rowspan="1" colspan="1">coral rubble</td><td rowspan="1" colspan="1">1–2 m</td><td rowspan="1" colspan="1">Megan Schwartz et al.</td></tr><tr><td rowspan="1" colspan="1">
                  <bold>B2018-21</bold>
                </td><td rowspan="1" colspan="1">22 Aug 2018</td><td rowspan="1" colspan="1">Mangrove Point, Isla Colon, Bocas del Toro, Panamá</td><td rowspan="1" colspan="1">
                  <named-content xmlns:xlink="http://www.w3.org/1999/xlink" content-type="dwc:verbatimCoordinates" xlink:type="simple">
                    <named-content content-type="geo-json" specific-use="{&#34;type&#34;:&#34;Point&#34;,&#34;coordinates&#34;:[-82.253636,9.327247]}" id="NCID0ESCAI" xlink:type="simple">9.327247, -82.253636</named-content>
                  </named-content>
                </td><td rowspan="1" colspan="1">coral rubble</td><td rowspan="1" colspan="1">1–2 m</td><td rowspan="1" colspan="1">Irina Cherneva, Eduardo Zattara, Christina Ellison</td></tr><tr><td rowspan="1" colspan="1">
                  <bold>BdT03</bold>
                </td><td rowspan="1" colspan="1">2-3 Aug 2003</td><td rowspan="1" colspan="1">Bocas del Toro, Panamá</td><td rowspan="1" colspan="1">N/A</td><td rowspan="1" colspan="1">N/A</td><td rowspan="1" colspan="1">N/A</td><td rowspan="1" colspan="1">Jon Norenburg</td></tr><tr><td rowspan="1" colspan="1">
                  <bold>BdT03R</bold>
                </td><td rowspan="1" colspan="1">3 Aug 2003</td><td rowspan="1" colspan="1">Cayo Roldan, Bocas del Toro, Panamá</td><td rowspan="1" colspan="1">N/A</td><td rowspan="1" colspan="1">N/A</td><td rowspan="1" colspan="1">N/A</td><td rowspan="1" colspan="1">Jon Norenburg</td></tr><tr><td rowspan="1" colspan="1">
                  <bold>BdT19-08</bold>
                </td><td rowspan="1" colspan="1">8 Aug 2019</td><td rowspan="1" colspan="1">Playa Escondida 2, Isla Colón, Bocas del Toro, Panamá</td><td rowspan="1" colspan="1">
                  <named-content xmlns:xlink="http://www.w3.org/1999/xlink" content-type="dwc:verbatimCoordinates" xlink:type="simple">
                    <named-content content-type="geo-json" specific-use="{&#34;type&#34;:&#34;Point&#34;,&#34;coordinates&#34;:[-82.238778,9.379778]}" id="NCID0EGFAI" xlink:type="simple">9.379778, -82.238778</named-content>
                  </named-content>
                </td><td rowspan="1" colspan="1">sandy-muddy beach with rocks</td><td rowspan="1" colspan="1">1–2 m</td><td rowspan="1" colspan="1">Christina Ellison, Maycol Madrid</td></tr><tr><td rowspan="1" colspan="1">
                  <bold>BdT19-09</bold>
                </td><td rowspan="1" colspan="1">9 Aug 2019</td><td rowspan="1" colspan="1">Playa Boca del Drago, Isla Colón, Bocas del Toro, Panamá</td><td rowspan="1" colspan="1">
                  <named-content xmlns:xlink="http://www.w3.org/1999/xlink" content-type="dwc:verbatimCoordinates" xlink:type="simple">
                    <named-content content-type="geo-json" specific-use="{&#34;type&#34;:&#34;Point&#34;,&#34;coordinates&#34;:[-82.331167,9.414639]}" id="NCID0EIGAI" xlink:type="simple">9.414639, -82.331167</named-content>
                  </named-content>
                </td><td rowspan="1" colspan="1">sandy beach with rocks, rubble</td><td rowspan="1" colspan="1">1–2 m</td><td rowspan="1" colspan="1">Christina Ellison, Maycol Madrid</td></tr><tr><td rowspan="1" colspan="1">
                  <bold>BdT19-13</bold>
                </td><td rowspan="1" colspan="1">26 Aug 2019</td><td rowspan="1" colspan="1">Cayo Coral, Isla Bastimentos, Bocas del Toro, Panamá</td><td rowspan="1" colspan="1">
                  <named-content xmlns:xlink="http://www.w3.org/1999/xlink" content-type="dwc:verbatimCoordinates" xlink:type="simple">
                    <named-content content-type="geo-json" specific-use="{&#34;type&#34;:&#34;Point&#34;,&#34;coordinates&#34;:[-82.111972,9.243583]}" id="NCID0EKHAI" xlink:type="simple">9.243583, -82.111972</named-content>
                  </named-content>
                </td><td rowspan="1" colspan="1">very lively reef, with lots of green calcareous (and other types of) algae</td><td rowspan="1" colspan="1">7–8 m</td><td rowspan="1" colspan="1">Svetlana Maslakova, Deyvis González, Christina Ellison</td></tr><tr><td rowspan="1" colspan="1">
                  <bold>BdT19-19</bold>
                </td><td rowspan="1" colspan="1">3 Sep 2019</td><td rowspan="1" colspan="1">Fuerte Sherman, Colón, Panamá</td><td rowspan="1" colspan="1">
                  <named-content xmlns:xlink="http://www.w3.org/1999/xlink" content-type="dwc:verbatimCoordinates" xlink:type="simple">
                    <named-content content-type="geo-json" specific-use="{&#34;type&#34;:&#34;Point&#34;,&#34;coordinates&#34;:[-79.944953,9.353287]}" id="NCID0EMIAI" xlink:type="simple">9.3532872, -79.9449529</named-content>
                  </named-content>
                </td><td rowspan="1" colspan="1">fossil reef, silted coral rubble, mostly solid</td><td rowspan="1" colspan="1">3–4 m</td><td rowspan="1" colspan="1">Svetlana Maslakova, Maycol Madrid</td></tr><tr><td rowspan="1" colspan="1">
                  <bold>BdT19-20</bold>
                </td><td rowspan="1" colspan="1">4 Sep 2019</td><td rowspan="1" colspan="1">Drake Island, Portobelo, Colón, Panamá</td><td rowspan="1" colspan="1">
                  <named-content xmlns:xlink="http://www.w3.org/1999/xlink" content-type="dwc:verbatimCoordinates" xlink:type="simple">
                    <named-content content-type="geo-json" specific-use="{&#34;type&#34;:&#34;Point&#34;,&#34;coordinates&#34;:[-79.685000,9.561389]}" id="NCID0EOJAI" xlink:type="simple">9.561389, -79.685</named-content>
                  </named-content>
                </td><td rowspan="1" colspan="1">Live reef with lots of Agaricia rubble</td><td rowspan="1" colspan="1">12 m</td><td rowspan="1" colspan="1">Svetlana Maslakova, Maycol Madrid</td></tr><tr><td rowspan="1" colspan="1">
                  <bold>BdT19-21</bold>
                </td><td rowspan="1" colspan="1">4 Sep 2019</td><td rowspan="1" colspan="1">Huerta, Portobelo, Colón, Panamá</td><td rowspan="1" colspan="1">
                  <named-content xmlns:xlink="http://www.w3.org/1999/xlink" content-type="dwc:verbatimCoordinates" xlink:type="simple">
                    <named-content content-type="geo-json" specific-use="{&#34;type&#34;:&#34;Point&#34;,&#34;coordinates&#34;:[-79.681389,9.561944]}" id="NCID0EQKAI" xlink:type="simple">9.561944, -79.681389</named-content>
                  </named-content>
                </td><td rowspan="1" colspan="1">Live reef with lots of Agaricia rubble</td><td rowspan="1" colspan="1">8–15 m</td><td rowspan="1" colspan="1">Svetlana Maslakova, Maycol Madrid</td></tr><tr><td rowspan="1" colspan="1">
                  <bold>BdT19-25</bold>
                </td><td rowspan="1" colspan="1">10 Sep 2019</td><td rowspan="1" colspan="1">Playa Boca del Drago, Isla Colón, Bocas del Toro, Panamá</td><td rowspan="1" colspan="1">
                  <named-content xmlns:xlink="http://www.w3.org/1999/xlink" content-type="dwc:verbatimCoordinates" xlink:type="simple">
                    <named-content content-type="geo-json" specific-use="{&#34;type&#34;:&#34;Point&#34;,&#34;coordinates&#34;:[-82.331167,9.414639]}" id="NCID0ESLAI" xlink:type="simple">9.414639, -82.331167</named-content>
                  </named-content>
                </td><td rowspan="1" colspan="1">Sandy beach, intertidal/shallow subtidal – rocks, rubble</td><td rowspan="1" colspan="1">1–2 m</td><td rowspan="1" colspan="1">Christina Ellison, Maycol Madrid</td></tr><tr><td rowspan="1" colspan="1">
                  <bold>CBC02</bold>
                </td><td rowspan="1" colspan="1">12 Jun 2002</td><td rowspan="1" colspan="1">Carrie Bow Cay, Belize</td><td rowspan="1" colspan="1">N/A</td><td rowspan="1" colspan="1">coral rubble with orange sponge</td><td rowspan="1" colspan="1">30 m</td><td rowspan="1" colspan="1">Megan Schwartz Jon Norenburg</td></tr><tr><td rowspan="1" colspan="1">
                  <bold>DR23</bold>
                </td><td rowspan="1" colspan="1">25 Sep 2011</td><td rowspan="1" colspan="1">Alboran Island, Spain</td><td rowspan="1" colspan="1">
                  <named-content xmlns:xlink="http://www.w3.org/1999/xlink" content-type="dwc:verbatimCoordinates" xlink:type="simple">
                    <named-content content-type="geo-json" specific-use="{&#34;type&#34;:&#34;Point&#34;,&#34;coordinates&#34;:[-3.040333,35.932167]}" id="NCID0ENNAI" xlink:type="simple">35.932167, -3.040333</named-content>
                  </named-content>
                </td><td rowspan="1" colspan="1">coralline red algae and <italic><tp:taxon-name><tp:taxon-name-part taxon-name-part-type="genus" reg="Ulva">Ulva</tp:taxon-name-part></tp:taxon-name></italic></td><td rowspan="1" colspan="1">25 m</td><td rowspan="1" colspan="1">Juan Junoy</td></tr><tr><td rowspan="1" colspan="1">
                  <bold>GM06</bold>
                </td><td rowspan="1" colspan="1">26 Jul 2006</td><td rowspan="1" colspan="1">NSF III Sta. 89, Northern Gulf of Mexico</td><td rowspan="1" colspan="1">
                  <named-content xmlns:xlink="http://www.w3.org/1999/xlink" content-type="dwc:verbatimCoordinates" xlink:type="simple">
                    <named-content content-type="geo-json" specific-use="{&#34;type&#34;:&#34;Point&#34;,&#34;coordinates&#34;:[-91.629500,27.985000]}" id="NCID0EWOAI" xlink:type="simple">27.9850, -91.6295</named-content>
                  </named-content>
                </td><td rowspan="1" colspan="1">shell riddled with sponge (collected with box dredge)</td><td rowspan="1" colspan="1">65–71 m</td><td rowspan="1" colspan="1">Jon Norenburg</td></tr><tr><td rowspan="1" colspan="1">
                  <bold>JP99</bold>
                </td><td rowspan="1" colspan="1">9-10 Jul 1999</td><td rowspan="1" colspan="1">Engetsu Island, Shirahama, Wakayama, Japan</td><td rowspan="1" colspan="1">
                  <named-content xmlns:xlink="http://www.w3.org/1999/xlink" content-type="dwc:verbatimCoordinates" xlink:type="simple">
                    <named-content content-type="geo-json" specific-use="{&#34;type&#34;:&#34;Point&#34;,&#34;coordinates&#34;:[135.336000,33.689000]}" id="NCID0EYPAI" xlink:type="simple">33.689, 135.336</named-content>
                  </named-content>
                </td><td rowspan="1" colspan="1">among calcareous algae</td><td rowspan="1" colspan="1">1–2 m</td><td rowspan="1" colspan="1">Svetlana Maslakova, Megan Schwartz</td></tr><tr><td rowspan="1" colspan="1">
                  <bold>OM22-011A</bold>
                </td><td rowspan="1" colspan="1">11 Jan 2022</td><td rowspan="1" colspan="1">Hamdis, Mirbat, Dhofar, Oman</td><td rowspan="1" colspan="1">
                  <named-content xmlns:xlink="http://www.w3.org/1999/xlink" content-type="dwc:verbatimCoordinates" xlink:type="simple">
                    <named-content content-type="geo-json" specific-use="{&#34;type&#34;:&#34;Point&#34;,&#34;coordinates&#34;:[54.762550,16.947350]}" id="NCID0E1QAI" xlink:type="simple">16.94735, 54.76255</named-content>
                  </named-content>
                </td><td rowspan="1" colspan="1">coral rubble</td><td rowspan="1" colspan="1">4–9 m</td><td rowspan="1" colspan="1">Svetlana Maslakova</td></tr><tr><td rowspan="1" colspan="1">
                  <bold>OM22-022A</bold>
                </td><td rowspan="1" colspan="1">16 Jan 2022</td><td rowspan="1" colspan="1">Hamdis, Mirbat, Dhofar, Oman</td><td rowspan="1" colspan="1">
                  <named-content xmlns:xlink="http://www.w3.org/1999/xlink" content-type="dwc:verbatimCoordinates" xlink:type="simple">
                    <named-content content-type="geo-json" specific-use="{&#34;type&#34;:&#34;Point&#34;,&#34;coordinates&#34;:[54.762560,16.947350]}" id="NCID0E3RAI" xlink:type="simple">16.94735, 54.76256</named-content>
                  </named-content>
                </td><td rowspan="1" colspan="1">coral rubble</td><td rowspan="1" colspan="1">6 m</td><td rowspan="1" colspan="1">Svetlana Maslakova, Gustav Paulay</td></tr><tr><td rowspan="1" colspan="1">
                  <bold>OM22-030B</bold>
                </td><td rowspan="1" colspan="1">19 Jan 2022</td><td rowspan="1" colspan="1">Michel’s Reef, Mirbat, Dhofar, Oman</td><td rowspan="1" colspan="1">
                  <named-content xmlns:xlink="http://www.w3.org/1999/xlink" content-type="dwc:verbatimCoordinates" xlink:type="simple">
                    <named-content content-type="geo-json" specific-use="{&#34;type&#34;:&#34;Point&#34;,&#34;coordinates&#34;:[54.730050,16.943320]}" id="NCID0E5SAI" xlink:type="simple">16.94332, 54.73005</named-content>
                  </named-content>
                </td><td rowspan="1" colspan="1">shell hash</td><td rowspan="1" colspan="1">30 m</td><td rowspan="1" colspan="1">Svetlana Maslakova</td></tr><tr><td rowspan="1" colspan="1">
                  <bold>OM22-031B</bold>
                </td><td rowspan="1" colspan="1">20 Jan 2022</td><td rowspan="1" colspan="1">Inshore of Chinese Wreck, Mirbat, Dhofar, Oman</td><td rowspan="1" colspan="1">
                  <named-content xmlns:xlink="http://www.w3.org/1999/xlink" content-type="dwc:verbatimCoordinates" xlink:type="simple">
                    <named-content content-type="geo-json" specific-use="{&#34;type&#34;:&#34;Point&#34;,&#34;coordinates&#34;:[54.707970,16.966120]}" id="NCID0EAUAI" xlink:type="simple">16.96612, 54.70797</named-content>
                  </named-content>
                </td><td rowspan="1" colspan="1">scraped sample of vermetid/coralline algae encrustation</td><td rowspan="1" colspan="1">2 m</td><td rowspan="1" colspan="1">Svetlana Maslakova, Gustav Paulay</td></tr><tr><td rowspan="1" colspan="1">
                  <bold>OM22-031C</bold>
                </td><td rowspan="1" colspan="1">20 Jan 2022</td><td rowspan="1" colspan="1">Inshore of Chinese Wreck, Mirbat, Dhofar, Oman</td><td rowspan="1" colspan="1">
                  <named-content xmlns:xlink="http://www.w3.org/1999/xlink" content-type="dwc:verbatimCoordinates" xlink:type="simple">
                    <named-content content-type="geo-json" specific-use="{&#34;type&#34;:&#34;Point&#34;,&#34;coordinates&#34;:[54.707980,16.966120]}" id="NCID0ECVAI" xlink:type="simple">16.96612, 54.70798</named-content>
                  </named-content>
                </td><td rowspan="1" colspan="1">algal holdfasts</td><td rowspan="1" colspan="1">2 m</td><td rowspan="1" colspan="1">Svetlana Maslakova, Gustav Paulay</td></tr><tr><td rowspan="1" colspan="1">
                  <bold>OM22-037B</bold>
                </td><td rowspan="1" colspan="1">22 Jan 2022</td><td rowspan="1" colspan="1">Roshan Reef, Mirbat, Dhofar, Oman</td><td rowspan="1" colspan="1">
                  <named-content xmlns:xlink="http://www.w3.org/1999/xlink" content-type="dwc:verbatimCoordinates" xlink:type="simple">
                    <named-content content-type="geo-json" specific-use="{&#34;type&#34;:&#34;Point&#34;,&#34;coordinates&#34;:[54.690220,16.968520]}" id="NCID0EEWAI" xlink:type="simple">16.96852, 54.69022</named-content>
                  </named-content>
                </td><td rowspan="1" colspan="1">from barnacle and algae scraping</td><td rowspan="1" colspan="1">7–8 m</td><td rowspan="1" colspan="1">Gustav Paulay</td></tr><tr><td rowspan="1" colspan="1">
                  <bold>OM22-051B</bold>
                </td><td rowspan="1" colspan="1">26 Jan 2022</td><td rowspan="1" colspan="1">Chinese Wreck, Mirbat, Dhofar, Oman</td><td rowspan="1" colspan="1">
                  <named-content xmlns:xlink="http://www.w3.org/1999/xlink" content-type="dwc:verbatimCoordinates" xlink:type="simple">
                    <named-content content-type="geo-json" specific-use="{&#34;type&#34;:&#34;Point&#34;,&#34;coordinates&#34;:[54.707970,16.966120]}" id="NCID0EGXAI" xlink:type="simple">16.96612, 54.70797</named-content>
                  </named-content>
                </td><td rowspan="1" colspan="1">coral rubble</td><td rowspan="1" colspan="1">3–5 m</td><td rowspan="1" colspan="1">Svetlana Maslakova, Gustav Paulay</td></tr><tr><td rowspan="1" colspan="1">
                  <bold>PP20</bold>
                </td><td rowspan="1" colspan="1">20 Jan 2020</td><td rowspan="1" colspan="1">Isla Pachequilla, Panamá, Panamá</td><td rowspan="1" colspan="1">
                  <named-content xmlns:xlink="http://www.w3.org/1999/xlink" content-type="dwc:verbatimCoordinates" xlink:type="simple">
                    <named-content content-type="geo-json" specific-use="{&#34;type&#34;:&#34;Point&#34;,&#34;coordinates&#34;:[-79.060500,8.672310]}" id="NCID0EIYAI" xlink:type="simple">8.67231, -79.0605</named-content>
                  </named-content>
                </td><td rowspan="1" colspan="1">coral rubble</td><td rowspan="1" colspan="1">5 m</td><td rowspan="1" colspan="1">Christina Ellison, Maycol Madrid</td></tr><tr><td rowspan="1" colspan="1">
                  <bold>PR</bold>
                </td><td rowspan="1" colspan="1">Aug 2011</td><td rowspan="1" colspan="1">Vieques, Puerto Rico</td><td rowspan="1" colspan="1">N/A</td><td rowspan="1" colspan="1">N/A</td><td rowspan="1" colspan="1">0–2 m</td><td rowspan="1" colspan="1">Megan Schwartz</td></tr></tbody></table></table-wrap></tp:treatment-sec></tp:taxon-treatment>
