# Supplementary material for: ﻿Seven new species of Tetranemertes Chernyshev, 1992 (Monostilifera, Hoplonemertea, Nemertea) from the Caribbean Sea, western Pacific, and Arabian Sea, and revision of the genus
Source: Zookeys. 2023 Oct 5;1181:167–200. doi: 10.3897/zookeys.1181.109521 (PMC10570821; doi:10.3897/zookeys.1181.109521)
Supplement: XML Treatment for Tetranemertes arabica [file zookeys.1181.109521-treatment11.xml]

<!DOCTYPE tp:taxon-treatment
  PUBLIC "-//TaxonX//DTD Taxonomic Treatment Publishing DTD v0 20100105//EN" "tax-treatment-NSO.dtd">
<tp:taxon-treatment xmlns:tp="http://www.plazi.org/taxpub"><tp:treatment-meta><kwd-group><label>Taxon classification</label><kwd>
                <named-content content-type="kingdom">Animalia</named-content>
              </kwd><kwd>
                <named-content content-type="order">Monostilifera</named-content>
              </kwd><kwd>
                <named-content content-type="family">Oerstediidae</named-content>
              </kwd></kwd-group><mixed-citation publication-type="journal"><person-group><name><surname>Cherneva</surname><given-names>Irina</given-names></name><name><surname>Ellison</surname><given-names>Christina I.</given-names></name><name><surname>Zattara</surname><given-names>Eduardo E.</given-names></name><name><surname>Norenburg</surname><given-names>Jon L.</given-names></name><name><surname>Schwartz</surname><given-names>Megan L.</given-names></name><name><surname>Junoy</surname><given-names>Juan</given-names></name><name><surname>Maslakova</surname><given-names>Svetlana A.</given-names></name></person-group><article-title>﻿Seven new species of <italic><tp:taxon-name><tp:taxon-name-part taxon-name-part-type="genus" reg="Tetranemertes">Tetranemertes</tp:taxon-name-part></tp:taxon-name></italic> Chernyshev, 1992 (<tp:taxon-name><tp:taxon-name-part taxon-name-part-type="order">Monostilifera</tp:taxon-name-part></tp:taxon-name>, <tp:taxon-name><tp:taxon-name-part taxon-name-part-type="subclass">Hoplonemertea</tp:taxon-name-part></tp:taxon-name>, <tp:taxon-name><tp:taxon-name-part taxon-name-part-type="phylum">Nemertea</tp:taxon-name-part></tp:taxon-name>) from the Caribbean Sea, western Pacific, and Arabian Sea, and revision of the genus</article-title><source>Zookeys</source><day>05</day><month>10</month><year>2023</year><volume>1181</volume><fpage>167</fpage><lpage>200</lpage><pub-id pub-id-type="doi">10.3897/zookeys.1181.109521</pub-id></mixed-citation></tp:treatment-meta><tp:nomenclature><label>﻿</label><tp:taxon-name>
              <object-id xmlns:xlink="http://www.w3.org/1999/xlink" content-type="arpha" xlink:type="simple">AB297EC8-BF23-5499-942D-7694E92F68D5</object-id>
              <tp:taxon-name-part taxon-name-part-type="genus" reg="Tetranemertes">Tetranemertes</tp:taxon-name-part>
              <tp:taxon-name-part taxon-name-part-type="species" reg="arabica">arabica</tp:taxon-name-part>
              <object-id xmlns:xlink="http://www.w3.org/1999/xlink" content-type="zoobank" xlink:type="simple">https://zoobank.org/582875FE-63F3-4178-A3B3-A123DFA8BD7A</object-id>
            </tp:taxon-name><tp:taxon-status xmlns:xlink="http://www.w3.org/1999/xlink" xlink:type="simple">sp. nov.</tp:taxon-status><xref ref-type="fig" rid="F9">Fig. 9D–F</xref></tp:nomenclature><tp:treatment-sec sec-type="diagnosis" id="SECID0EZZBK"><title>Diagnosis.</title><p>Pink body color distinguishes <italic><tp:taxon-name><tp:taxon-name-part taxon-name-part-type="genus" reg="Tetranemertes">T.</tp:taxon-name-part><tp:taxon-name-part taxon-name-part-type="species" reg="arabica">arabica</tp:taxon-name-part></tp:taxon-name></italic> sp. nov. from <italic><tp:taxon-name><tp:taxon-name-part taxon-name-part-type="genus" reg="Tetranemertes">T.</tp:taxon-name-part><tp:taxon-name-part taxon-name-part-type="species" reg="bifrost">bifrost</tp:taxon-name-part></tp:taxon-name></italic> sp. nov., <italic><tp:taxon-name><tp:taxon-name-part taxon-name-part-type="genus" reg="Tetranemertes">T.</tp:taxon-name-part><tp:taxon-name-part taxon-name-part-type="species" reg="rubrolineata">rubrolineata</tp:taxon-name-part></tp:taxon-name></italic>, <italic><tp:taxon-name><tp:taxon-name-part taxon-name-part-type="genus" reg="Tetranemertes">T.</tp:taxon-name-part><tp:taxon-name-part taxon-name-part-type="species" reg="unistriata">unistriata</tp:taxon-name-part></tp:taxon-name></italic> sp. nov., <italic><tp:taxon-name><tp:taxon-name-part taxon-name-part-type="genus" reg="Tetranemertes">T.</tp:taxon-name-part><tp:taxon-name-part taxon-name-part-type="species" reg="ocelata">ocelata</tp:taxon-name-part></tp:taxon-name></italic> sp. nov., <italic><tp:taxon-name><tp:taxon-name-part taxon-name-part-type="genus" reg="Tetranemertes">T.</tp:taxon-name-part><tp:taxon-name-part taxon-name-part-type="species" reg="pastafariensis">pastafariensis</tp:taxon-name-part></tp:taxon-name></italic> sp. nov., and <italic><tp:taxon-name><tp:taxon-name-part taxon-name-part-type="genus" reg="Tetranemertes">T.</tp:taxon-name-part><tp:taxon-name-part taxon-name-part-type="species" reg="paulayi">paulayi</tp:taxon-name-part></tp:taxon-name></italic> sp. nov. It differs from <italic><tp:taxon-name><tp:taxon-name-part taxon-name-part-type="genus" reg="Tetranemertes">T.</tp:taxon-name-part><tp:taxon-name-part taxon-name-part-type="species" reg="antonina">antonina</tp:taxon-name-part></tp:taxon-name></italic> and <italic><tp:taxon-name><tp:taxon-name-part taxon-name-part-type="genus" reg="Tetranemertes">T.</tp:taxon-name-part><tp:taxon-name-part taxon-name-part-type="species" reg="hermaphroditica">hermaphroditica</tp:taxon-name-part></tp:taxon-name></italic> by having a basis posteriorly bilobed, stylet spirally sculpted. It most resembles <italic><tp:taxon-name><tp:taxon-name-part taxon-name-part-type="genus" reg="Tetranemertes">T.</tp:taxon-name-part><tp:taxon-name-part taxon-name-part-type="species" reg="majinbuui">majinbuui</tp:taxon-name-part></tp:taxon-name></italic> sp. nov. from which it is widely separated geographically. It is currently unknown whether it has separate sexes; if so, then it would distinguish it from <italic><tp:taxon-name><tp:taxon-name-part taxon-name-part-type="genus" reg="Tetranemertes">T.</tp:taxon-name-part><tp:taxon-name-part taxon-name-part-type="species" reg="hermaphroditica">hermaphroditica</tp:taxon-name-part></tp:taxon-name></italic>, a simultaneous hermaphrodite. DNA barcodes characterize this species unambiguously, clearly differentiating it from all other sequenced species of the genus (Table <xref ref-type="table" rid="T5">5</xref>).</p></tp:treatment-sec><tp:treatment-sec sec-type="material" id="SECID0E34BK"><title>Material examined.</title><p>Type material is deposited with the Florida Museum of Natural History. Holotype BOMAN_08050 (UFID 1087), in the form of anterior and posterior preserved for histology, and midbody in 95% ethanol, and paratype BOMAN_08300 (UFID 1085) in the form of anterior and posterior preserved for histology, and midbody in 95% ethanol. See Table <xref ref-type="table" rid="T1">1</xref> for additional specimens, accession numbers, and Table <xref ref-type="table" rid="T2">2</xref> for collecting information.</p></tp:treatment-sec><tp:treatment-sec sec-type="description" id="SECID0EK5BK"><title>Description.</title><p><bold><italic>External appearance of live specimens</italic>.</bold> Body is pale to deep pink. Larger individuals have deeper coloration. Pink specks scattered throughout epidermis, as well in the stylet region of the proboscis. Body long and thin, thread-like, widest at the level of the cerebral ganglia and cephalic furrow (Fig. <xref ref-type="fig" rid="F9">9D</xref>). Anterior end is least pigmented, semi-translucent. Eyes (25–35) are arranged in four longitudinal rows, two rows on top of each other on either side of head. Anterior tip of head bluntly rounded. A single ventro-lateral cephalic furrow is in front of cerebral ganglia, shaped as a shallow anteriorly directed “V” (Fig. <xref ref-type="fig" rid="F9">9F</xref>). Posterior cephalic furrow is lacking.</p><p><bold><italic>Rhynchocoel and proboscis</italic>.</bold> Rhynchocoel and proboscis very short (&lt; 1/3 body length), with stylets found within the anterior-most quarter of the body. All examined individuals (<italic>n</italic> = 8) possessed a posteriorly forked basis and spirally sculpted stylets (Fig. <xref ref-type="fig" rid="F9">9E</xref>).</p><p><bold><italic>Reproduction</italic>.</bold> Ripe males observed in January 2022.</p></tp:treatment-sec><tp:treatment-sec sec-type="habitat" id="SECID0ER6BK"><title>Habitat.</title><p>Coral rubble, shell hash, rocks encrusted with coralline algae and vermetid tubes; between the depths of 2–30 m.</p></tp:treatment-sec><tp:treatment-sec sec-type="distribution" id="SECID0EW6BK"><title>Geographic distribution.</title><p>Currently only known from the Arabian Sea (Mirbat, Dhofar Governorate, Oman).</p></tp:treatment-sec><tp:treatment-sec sec-type="etymology" id="SECID0E26BK"><title>Etymology.</title><p>Species epithet refers to the type region of the species, the Arabian Sea (and the coast of the Arabian Peninsula).</p></tp:treatment-sec><tp:treatment-sec><!--Section generated to contain objects referenced in tp:taxon-treatment.--><fig id="F9" position="float" orientation="portrait"><object-id xmlns:xlink="http://www.w3.org/1999/xlink" content-type="doi" xlink:type="simple">10.3897/zookeys.1181.109521.figure9</object-id><object-id xmlns:xlink="http://www.w3.org/1999/xlink" content-type="arpha" xlink:type="simple">FEEDBEB4-E7CA-5AC1-860B-054041D3C409</object-id><label>Figure 9.</label><caption><p><italic><tp:taxon-name><tp:taxon-name-part taxon-name-part-type="genus" reg="Tetranemertes">Tetranemertes</tp:taxon-name-part><tp:taxon-name-part taxon-name-part-type="species" reg="arabica">arabica</tp:taxon-name-part></tp:taxon-name></italic> sp. nov. and <italic><tp:taxon-name><tp:taxon-name-part taxon-name-part-type="genus" reg="Tetranemertes">Tetranemertes</tp:taxon-name-part><tp:taxon-name-part taxon-name-part-type="species" reg="paulayi">paulayi</tp:taxon-name-part></tp:taxon-name></italic> sp. nov. from the Arabian Sea (Oman), and <italic><tp:taxon-name><tp:taxon-name-part taxon-name-part-type="genus" reg="Tetranemertes">Tetranemertes</tp:taxon-name-part></tp:taxon-name></italic> sp. ETP001 from Eastern Tropical Pacific <bold>A–C</bold><italic><tp:taxon-name><tp:taxon-name-part taxon-name-part-type="genus" reg="Tetranemertes">Tetranemertes</tp:taxon-name-part><tp:taxon-name-part taxon-name-part-type="species" reg="paulayi">paulayi</tp:taxon-name-part></tp:taxon-name></italic>. Individual BOMAN-07013, holotype, external appearance in life (<bold>A</bold>), and head compressed under coverglass (<bold>B</bold>) to show number and arrangement of eyes, and cephalic furrow (arrowhead). Note orange blood vessels (inset, and white arrowheads). Individual BOMAN-08291, paratype (<bold>C</bold>), stylets, viewed through the body wall of an individual compressed under coverglass (hence the orange tinge), inset emphasizes sculpted stylets (individual BOMAN-08302) <bold>D–F</bold><italic><tp:taxon-name><tp:taxon-name-part taxon-name-part-type="genus" reg="Tetranemertes">Tetranemertes</tp:taxon-name-part><tp:taxon-name-part taxon-name-part-type="species" reg="arabica">arabica</tp:taxon-name-part></tp:taxon-name></italic>. Individual BOMAN-09099, external appearance in life (<bold>D</bold>), proboscis armature (<bold>E</bold>). Inset on E shows sculpted stylets (individual BOMAN-08030). Individual BOMAN-08050, head compressed under coverslip to show arrangement of eyes (<bold>F</bold>). Note the pink tinge to the body wall and proboscis wall, and orangish cerebral ganglia <bold>G</bold><italic><tp:taxon-name><tp:taxon-name-part taxon-name-part-type="genus" reg="Tetranemertes">Tetranemertes</tp:taxon-name-part></tp:taxon-name></italic> sp. ETP001 from the Pacific coast of Panamá (individual SMPP0632). Scale bars: 3 mm (<bold>A</bold>); 0.2 mm (<bold>B, F</bold>); 50 μm (<bold>C</bold> and insets on <bold>C, E</bold>); 100 μm (<bold>E</bold>); 2 mm (<bold>D</bold>); 0.5 mm (<bold>G</bold>).</p></caption><graphic xmlns:xlink="http://www.w3.org/1999/xlink" xlink:href="zookeys-1181-167_article-109521__-g009.jpg" position="float" orientation="portrait" xlink:type="simple" id="oo_916929.jpg"><uri content-type="original_file" xlink:type="simple">https://binary.pensoft.net/fig/916929</uri></graphic></fig><table-wrap id="T5" position="float" orientation="portrait"><label>Table 5.</label><caption><p>Averaged Jukes-Cantor distances for all possible pairwise intraspecific (diagonal, bold) and interspecific (above diagonal) comparisons of Cytochrome Oxidase I sequences of <italic><tp:taxon-name><tp:taxon-name-part taxon-name-part-type="genus" reg="Tetranemertes">Tetranemertes</tp:taxon-name-part></tp:taxon-name></italic> species. Assignments based on morphological species hypotheses. The asterisk (*) marks species represented by sequence data for only one individual.</p></caption><table id="TID0ERABK" rules="all"><tbody><tr><th rowspan="1" colspan="1"/><th rowspan="1" colspan="1">
                  <italic>
                    <tp:taxon-name><tp:taxon-name-part taxon-name-part-type="genus" reg="Tetranemertes">T.</tp:taxon-name-part><tp:taxon-name-part taxon-name-part-type="species" reg="antonina">antonina</tp:taxon-name-part></tp:taxon-name>
                  </italic>
                </th><th rowspan="1" colspan="1">
                  <italic>
                    <tp:taxon-name><tp:taxon-name-part taxon-name-part-type="genus" reg="Tetranemertes">T.</tp:taxon-name-part><tp:taxon-name-part taxon-name-part-type="species" reg="arabica">arabica</tp:taxon-name-part></tp:taxon-name>
                  </italic>
                </th><th rowspan="1" colspan="1">
                  <italic>
                    <tp:taxon-name><tp:taxon-name-part taxon-name-part-type="genus" reg="Tetranemertes">T.</tp:taxon-name-part><tp:taxon-name-part taxon-name-part-type="species" reg="bifrost">bifrost</tp:taxon-name-part></tp:taxon-name>
                  </italic>
                </th><th rowspan="1" colspan="1">
                  <italic>
                    <tp:taxon-name><tp:taxon-name-part taxon-name-part-type="genus" reg="Tetranemertes">T.</tp:taxon-name-part><tp:taxon-name-part taxon-name-part-type="species" reg="majinbuui">majinbuui</tp:taxon-name-part></tp:taxon-name>
                  </italic>
                </th><th rowspan="1" colspan="1">
                  <italic>
                    <tp:taxon-name><tp:taxon-name-part taxon-name-part-type="genus" reg="Tetranemertes">T.</tp:taxon-name-part><tp:taxon-name-part taxon-name-part-type="species" reg="ocelata">ocelata</tp:taxon-name-part></tp:taxon-name>
                  </italic>
                </th><th rowspan="1" colspan="1">
                  <italic>
                    <tp:taxon-name><tp:taxon-name-part taxon-name-part-type="genus" reg="Tetranemertes">T.</tp:taxon-name-part><tp:taxon-name-part taxon-name-part-type="species" reg="pastafariensis">pastafariensis</tp:taxon-name-part></tp:taxon-name>
                  </italic>
                </th><th rowspan="1" colspan="1">
                  <italic>
                    <tp:taxon-name><tp:taxon-name-part taxon-name-part-type="genus" reg="Tetranemertes">T.</tp:taxon-name-part><tp:taxon-name-part taxon-name-part-type="species" reg="paulayi">paulayi</tp:taxon-name-part></tp:taxon-name>
                  </italic>
                </th><th rowspan="1" colspan="1">
                  <italic>
                    <tp:taxon-name><tp:taxon-name-part taxon-name-part-type="genus" reg="Tetranemertes">T.</tp:taxon-name-part><tp:taxon-name-part taxon-name-part-type="species" reg="rubrolineata">rubrolineata</tp:taxon-name-part></tp:taxon-name>
                  </italic>
                </th><th rowspan="1" colspan="1"><italic><tp:taxon-name><tp:taxon-name-part taxon-name-part-type="genus" reg="Tetranemertes">T.</tp:taxon-name-part></tp:taxon-name></italic> ETP001</th><th rowspan="1" colspan="1">
                  <italic>
                    <tp:taxon-name><tp:taxon-name-part taxon-name-part-type="genus" reg="Tetranemertes">T.</tp:taxon-name-part><tp:taxon-name-part taxon-name-part-type="species" reg="unistriata">unistriata</tp:taxon-name-part></tp:taxon-name>
                  </italic>
                </th></tr><tr><td rowspan="1" colspan="1">
                  <italic>
                    <tp:taxon-name><tp:taxon-name-part taxon-name-part-type="genus" reg="Tetranemertes">T.</tp:taxon-name-part><tp:taxon-name-part taxon-name-part-type="species" reg="antonina">antonina</tp:taxon-name-part></tp:taxon-name>
                  </italic>
                </td><td rowspan="1" colspan="1">*</td><td rowspan="1" colspan="1">0.148</td><td rowspan="1" colspan="1">0.146</td><td rowspan="1" colspan="1">0.127</td><td rowspan="1" colspan="1">0.127</td><td rowspan="1" colspan="1">0.142</td><td rowspan="1" colspan="1">0.114</td><td rowspan="1" colspan="1">0.138</td><td rowspan="1" colspan="1">0.135</td><td rowspan="1" colspan="1">0.148</td></tr><tr><td rowspan="1" colspan="1">
                  <italic>
                    <tp:taxon-name><tp:taxon-name-part taxon-name-part-type="genus" reg="Tetranemertes">T.</tp:taxon-name-part><tp:taxon-name-part taxon-name-part-type="species" reg="arabica">arabica</tp:taxon-name-part></tp:taxon-name>
                  </italic>
                </td><td rowspan="1" colspan="1"/><td rowspan="1" colspan="1">
                  <bold>0.000</bold>
                </td><td rowspan="1" colspan="1">0.133</td><td rowspan="1" colspan="1">0.110</td><td rowspan="1" colspan="1">0.113</td><td rowspan="1" colspan="1">0.120</td><td rowspan="1" colspan="1">0.129</td><td rowspan="1" colspan="1">0.112</td><td rowspan="1" colspan="1">0.101</td><td rowspan="1" colspan="1">0.098</td></tr><tr><td rowspan="1" colspan="1">
                  <italic>
                    <tp:taxon-name><tp:taxon-name-part taxon-name-part-type="genus" reg="Tetranemertes">T.</tp:taxon-name-part><tp:taxon-name-part taxon-name-part-type="species" reg="bifrost">bifrost</tp:taxon-name-part></tp:taxon-name>
                  </italic>
                </td><td rowspan="1" colspan="1"/><td rowspan="1" colspan="1"/><td rowspan="1" colspan="1">
                  <bold>0.001</bold>
                </td><td rowspan="1" colspan="1">0.118</td><td rowspan="1" colspan="1">0.129</td><td rowspan="1" colspan="1">0.128</td><td rowspan="1" colspan="1">0.146</td><td rowspan="1" colspan="1">0.123</td><td rowspan="1" colspan="1">0.077</td><td rowspan="1" colspan="1">0.113</td></tr><tr><td rowspan="1" colspan="1">
                  <italic>
                    <tp:taxon-name><tp:taxon-name-part taxon-name-part-type="genus" reg="Tetranemertes">T.</tp:taxon-name-part><tp:taxon-name-part taxon-name-part-type="species" reg="majinbuui">majinbuui</tp:taxon-name-part></tp:taxon-name>
                  </italic>
                </td><td rowspan="1" colspan="1"/><td rowspan="1" colspan="1"/><td rowspan="1" colspan="1"/><td rowspan="1" colspan="1">
                  <bold>0.015</bold>
                </td><td rowspan="1" colspan="1">0.122</td><td rowspan="1" colspan="1">0.129</td><td rowspan="1" colspan="1">0.128</td><td rowspan="1" colspan="1">0.136</td><td rowspan="1" colspan="1">0.103</td><td rowspan="1" colspan="1">0.126</td></tr><tr><td rowspan="1" colspan="1">
                  <italic>
                    <tp:taxon-name><tp:taxon-name-part taxon-name-part-type="genus" reg="Tetranemertes">T.</tp:taxon-name-part><tp:taxon-name-part taxon-name-part-type="species" reg="ocelata">ocelata</tp:taxon-name-part></tp:taxon-name>
                  </italic>
                </td><td rowspan="1" colspan="1"/><td rowspan="1" colspan="1"/><td rowspan="1" colspan="1"/><td rowspan="1" colspan="1"/><td rowspan="1" colspan="1">
                  <bold>0.002</bold>
                </td><td rowspan="1" colspan="1">0.119</td><td rowspan="1" colspan="1">0.132</td><td rowspan="1" colspan="1">0.117</td><td rowspan="1" colspan="1">0.123</td><td rowspan="1" colspan="1">0.115</td></tr><tr><td rowspan="1" colspan="1">
                  <italic>
                    <tp:taxon-name><tp:taxon-name-part taxon-name-part-type="genus" reg="Tetranemertes">T.</tp:taxon-name-part><tp:taxon-name-part taxon-name-part-type="species" reg="pastafariensis">pastafariensis</tp:taxon-name-part></tp:taxon-name>
                  </italic>
                </td><td rowspan="1" colspan="1"/><td rowspan="1" colspan="1"/><td rowspan="1" colspan="1"/><td rowspan="1" colspan="1"/><td rowspan="1" colspan="1"/><td rowspan="1" colspan="1">
                  <bold>0.001</bold>
                </td><td rowspan="1" colspan="1">0.159</td><td rowspan="1" colspan="1">0.123</td><td rowspan="1" colspan="1">0.127</td><td rowspan="1" colspan="1">0.131</td></tr><tr><td rowspan="1" colspan="1">
                  <italic>
                    <tp:taxon-name><tp:taxon-name-part taxon-name-part-type="genus" reg="Tetranemertes">T.</tp:taxon-name-part><tp:taxon-name-part taxon-name-part-type="species" reg="paulayi">paulayi</tp:taxon-name-part></tp:taxon-name>
                  </italic>
                </td><td rowspan="1" colspan="1"/><td rowspan="1" colspan="1"/><td rowspan="1" colspan="1"/><td rowspan="1" colspan="1"/><td rowspan="1" colspan="1"/><td rowspan="1" colspan="1"/><td rowspan="1" colspan="1">
                  <bold>0.002</bold>
                </td><td rowspan="1" colspan="1">0.143</td><td rowspan="1" colspan="1">0.120</td><td rowspan="1" colspan="1">0.163</td></tr><tr><td rowspan="1" colspan="1">
                  <italic>
                    <tp:taxon-name><tp:taxon-name-part taxon-name-part-type="genus" reg="Tetranemertes">T.</tp:taxon-name-part><tp:taxon-name-part taxon-name-part-type="species" reg="rubrolineata">rubrolineata</tp:taxon-name-part></tp:taxon-name>
                  </italic>
                </td><td rowspan="1" colspan="1"/><td rowspan="1" colspan="1"/><td rowspan="1" colspan="1"/><td rowspan="1" colspan="1"/><td rowspan="1" colspan="1"/><td rowspan="1" colspan="1"/><td rowspan="1" colspan="1"/><td rowspan="1" colspan="1">
                  <bold>0.000</bold>
                </td><td rowspan="1" colspan="1">0.130</td><td rowspan="1" colspan="1">0.103</td></tr><tr><td rowspan="1" colspan="1"><italic><tp:taxon-name><tp:taxon-name-part taxon-name-part-type="genus" reg="Tetranemertes">T.</tp:taxon-name-part></tp:taxon-name></italic> sp. ETP001</td><td rowspan="1" colspan="1"/><td rowspan="1" colspan="1"/><td rowspan="1" colspan="1"/><td rowspan="1" colspan="1"/><td rowspan="1" colspan="1"/><td rowspan="1" colspan="1"/><td rowspan="1" colspan="1"/><td rowspan="1" colspan="1"/><td rowspan="1" colspan="1">*</td><td rowspan="1" colspan="1">0.125</td></tr><tr><td rowspan="1" colspan="1">
                  <italic>
                    <tp:taxon-name><tp:taxon-name-part taxon-name-part-type="genus" reg="Tetranemertes">T.</tp:taxon-name-part><tp:taxon-name-part taxon-name-part-type="species" reg="unistriata">unistriata</tp:taxon-name-part></tp:taxon-name>
                  </italic>
                </td><td rowspan="1" colspan="1"/><td rowspan="1" colspan="1"/><td rowspan="1" colspan="1"/><td rowspan="1" colspan="1"/><td rowspan="1" colspan="1"/><td rowspan="1" colspan="1"/><td rowspan="1" colspan="1"/><td rowspan="1" colspan="1"/><td rowspan="1" colspan="1"/><td rowspan="1" colspan="1">
                  <bold>0.015</bold>
                </td></tr></tbody></table></table-wrap><table-wrap id="T1" position="float" orientation="portrait"><label>Table 1.</label><caption><p>Examined specimens of <italic><tp:taxon-name><tp:taxon-name-part taxon-name-part-type="genus" reg="Tetranemertes">Tetranemertes</tp:taxon-name-part></tp:taxon-name></italic> species. <named-content xmlns:xlink="http://www.w3.org/1999/xlink" content-type="dwc:institutional_code" xlink:title="National Museum of Natural History" xlink:href="http://grbio.org/institution/smithsonian-institution-national-museum-natural-history-0" xlink:type="simple">USNM</named-content> — National Museum of Natural History (Smithsonian Institution, USA), <named-content xmlns:xlink="http://www.w3.org/1999/xlink" content-type="dwc:institutional_code" xlink:title="Florida Museum of Natural History" xlink:href="http://grbio.org/institution/florida-museum-natural-history" xlink:type="simple">FLMNH</named-content> — Florida Museum of Natural History (University of Florida, USA). <abbrev xmlns:xlink="http://www.w3.org/1999/xlink" xlink:title="Oregon Institute of Marine Biology" id="ABBRID0EKFAE" xlink:type="simple">OIMB</abbrev> — Oregon Institute of Marine Biology (University of Oregon, USA). MCZ-IZ — Museum of Comparative Zoology, Invertebrate Zoology (Harvard University, USA). <named-content xmlns:xlink="http://www.w3.org/1999/xlink" content-type="dwc:institutional_code" xlink:title="Museo Nacional de Ciencias Naturales" xlink:href="http://grbio.org/institution/museo-nacional-de-ciencias-naturales" xlink:type="simple">MNCN</named-content> — Museo National de Ciencias Naturales (Madrid, Spain). N/A – not available.</p></caption><table id="TID0EBCAI" rules="all"><tbody><tr><th rowspan="1" colspan="1">Species</th><th rowspan="1" colspan="1">Field ID</th><th rowspan="1" colspan="1">Collecting site</th><th rowspan="1" colspan="1">BOLD Process ID</th><th rowspan="1" colspan="1">Storing Institution and ID</th><th rowspan="1" colspan="1">Tissue description</th><th rowspan="1" colspan="1">GenBank Accession</th></tr><tr><td rowspan="1" colspan="1">
                  <bold><italic><tp:taxon-name><tp:taxon-name-part taxon-name-part-type="genus" reg="Tetranemertes">T.</tp:taxon-name-part><tp:taxon-name-part taxon-name-part-type="species" reg="antonina">antonina</tp:taxon-name-part></tp:taxon-name></italic> (Quatrefages, 1846)</bold>
                </td><td rowspan="1" colspan="1">TE4_DR23</td><td rowspan="1" colspan="1">DR23</td><td rowspan="1" colspan="1">TETRW001-21</td><td rowspan="1" colspan="1">MCZ-IZ 132747</td><td rowspan="1" colspan="1">34 mm</td><td rowspan="1" colspan="1">CO1: <ext-link xmlns:xlink="http://www.w3.org/1999/xlink" xlink:href="KF935534" ext-link-type="gen" xlink:type="simple">KF935534</ext-link> 18S: <ext-link xmlns:xlink="http://www.w3.org/1999/xlink" xlink:href="KF935318" ext-link-type="gen" xlink:type="simple">KF935318</ext-link> 28S: <ext-link xmlns:xlink="http://www.w3.org/1999/xlink" xlink:href="KF935374" ext-link-type="gen" xlink:type="simple">KF935374</ext-link> H3: <ext-link xmlns:xlink="http://www.w3.org/1999/xlink" xlink:href="KF935430" ext-link-type="gen" xlink:type="simple">KF935430</ext-link></td></tr><tr><td rowspan="1" colspan="1">
                  <bold>
                    <italic>
                      <tp:taxon-name><tp:taxon-name-part taxon-name-part-type="genus" reg="Tetranemertes">T.</tp:taxon-name-part><tp:taxon-name-part taxon-name-part-type="species" reg="antonina">antonina</tp:taxon-name-part></tp:taxon-name>
                    </italic>
                  </bold>
                </td><td rowspan="1" colspan="1">TE3_DR23</td><td rowspan="1" colspan="1">DR23</td><td rowspan="1" colspan="1">TETRW002-21</td><td rowspan="1" colspan="1"><named-content xmlns:xlink="http://www.w3.org/1999/xlink" content-type="dwc:institutional_code" xlink:title="Museo Nacional de Ciencias Naturales" xlink:href="http://grbio.org/institution/museo-nacional-de-ciencias-naturales" xlink:type="simple">MNCN</named-content> 5.02/28</td><td rowspan="1" colspan="1">5 mm specimen preserved in Bouine’s and stored in 100% ethanol</td><td rowspan="1" colspan="1">–</td></tr><tr><td rowspan="8" colspan="1">
                  <bold><italic><tp:taxon-name><tp:taxon-name-part taxon-name-part-type="genus" reg="Tetranemertes">T.</tp:taxon-name-part><tp:taxon-name-part taxon-name-part-type="species" reg="arabica">arabica</tp:taxon-name-part></tp:taxon-name></italic> sp. nov.</bold>
                </td><td rowspan="1" colspan="1">BOMAN_08050</td><td rowspan="1" colspan="1">OM22-030B</td><td rowspan="1" colspan="1">NOMAN038-23</td><td rowspan="1" colspan="1"><named-content xmlns:xlink="http://www.w3.org/1999/xlink" content-type="dwc:institutional_code" xlink:title="Florida Museum of Natural History" xlink:href="http://grbio.org/institution/florida-museum-natural-history" xlink:type="simple">FLMNH</named-content> 1087</td><td rowspan="1" colspan="1">anterior and posterior fixed for histology; midbody in 95% ethanol</td><td rowspan="1" colspan="1">CO1: <ext-link xmlns:xlink="http://www.w3.org/1999/xlink" xlink:href="OQ321721" ext-link-type="gen" xlink:type="simple">OQ321721</ext-link> 18S: <ext-link xmlns:xlink="http://www.w3.org/1999/xlink" xlink:href="OQ322651" ext-link-type="gen" xlink:type="simple">OQ322651</ext-link> 28S: <ext-link xmlns:xlink="http://www.w3.org/1999/xlink" xlink:href="OQ322596" ext-link-type="gen" xlink:type="simple">OQ322596</ext-link></td></tr><tr><td rowspan="1" colspan="1">BOMAN_09099</td><td rowspan="1" colspan="1">OM22-051B</td><td rowspan="1" colspan="1">NOMAN039-23</td><td rowspan="1" colspan="1">
                  <abbrev xmlns:xlink="http://www.w3.org/1999/xlink" xlink:title="Oregon Institute of Marine Biology" id="ABBRID0EWLAE" xlink:type="simple">OIMB</abbrev>
                </td><td rowspan="1" colspan="1">midbody in 95%, the rest of the specimen in RNA later</td><td rowspan="1" colspan="1"><abbrev xmlns:xlink="http://www.w3.org/1999/xlink" xlink:title="Cytochrome Oxidase I" id="ABBRID0EBMAE" xlink:type="simple">COI</abbrev>: <ext-link xmlns:xlink="http://www.w3.org/1999/xlink" xlink:href="OQ321713" ext-link-type="gen" xlink:type="simple">OQ321713</ext-link> 18S: <ext-link xmlns:xlink="http://www.w3.org/1999/xlink" xlink:href="OQ322647" ext-link-type="gen" xlink:type="simple">OQ322647</ext-link> 28S: <ext-link xmlns:xlink="http://www.w3.org/1999/xlink" xlink:href="OQ322593" ext-link-type="gen" xlink:type="simple">OQ322593</ext-link></td></tr><tr><td rowspan="1" colspan="1">BOMAN_08029</td><td rowspan="1" colspan="1">OM22-022A</td><td rowspan="1" colspan="1">NOMAN040-23</td><td rowspan="1" colspan="1"><named-content xmlns:xlink="http://www.w3.org/1999/xlink" content-type="dwc:institutional_code" xlink:title="Florida Museum of Natural History" xlink:href="http://grbio.org/institution/florida-museum-natural-history" xlink:type="simple">FLMNH</named-content> 1108</td><td rowspan="1" colspan="1">anterior and posterior fixed for histology; midbody in 95% ethanol</td><td rowspan="1" colspan="1"><abbrev xmlns:xlink="http://www.w3.org/1999/xlink" xlink:title="Cytochrome Oxidase I" id="ABBRID0EMNAE" xlink:type="simple">COI</abbrev>: <ext-link xmlns:xlink="http://www.w3.org/1999/xlink" xlink:href="OQ321711" ext-link-type="gen" xlink:type="simple">OQ321711</ext-link></td></tr><tr><td rowspan="1" colspan="1">BOMAN_08030</td><td rowspan="1" colspan="1">OM22-022A</td><td rowspan="1" colspan="1">NOMAN041-23</td><td rowspan="1" colspan="1"><named-content xmlns:xlink="http://www.w3.org/1999/xlink" content-type="dwc:institutional_code" xlink:title="Florida Museum of Natural History" xlink:href="http://grbio.org/institution/florida-museum-natural-history" xlink:type="simple">FLMNH</named-content> 1090</td><td rowspan="1" colspan="1">anterior and posterior fixed for histology; midbody in 95% ethanol</td><td rowspan="1" colspan="1"><abbrev xmlns:xlink="http://www.w3.org/1999/xlink" xlink:title="Cytochrome Oxidase I" id="ABBRID0ENOAE" xlink:type="simple">COI</abbrev>: <ext-link xmlns:xlink="http://www.w3.org/1999/xlink" xlink:href="OQ321712" ext-link-type="gen" xlink:type="simple">OQ321712</ext-link></td></tr><tr><td rowspan="1" colspan="1">BOMAN_08031</td><td rowspan="1" colspan="1">OM22-022A</td><td rowspan="1" colspan="1">NOMAN042-23</td><td rowspan="1" colspan="1"><named-content xmlns:xlink="http://www.w3.org/1999/xlink" content-type="dwc:institutional_code" xlink:title="Florida Museum of Natural History" xlink:href="http://grbio.org/institution/florida-museum-natural-history" xlink:type="simple">FLMNH</named-content> 1084</td><td rowspan="1" colspan="1">anterior and posterior fixed for histology; midbody in 95% ethanol</td><td rowspan="1" colspan="1"><abbrev xmlns:xlink="http://www.w3.org/1999/xlink" xlink:title="Cytochrome Oxidase I" id="ABBRID0EOPAE" xlink:type="simple">COI</abbrev>: <ext-link xmlns:xlink="http://www.w3.org/1999/xlink" xlink:href="OQ321716" ext-link-type="gen" xlink:type="simple">OQ321716</ext-link></td></tr><tr><td rowspan="1" colspan="1">BOMAN_08074</td><td rowspan="1" colspan="1">OM22-022A</td><td rowspan="1" colspan="1">NOMAN043-23</td><td rowspan="1" colspan="1"><named-content xmlns:xlink="http://www.w3.org/1999/xlink" content-type="dwc:institutional_code" xlink:title="Florida Museum of Natural History" xlink:href="http://grbio.org/institution/florida-museum-natural-history" xlink:type="simple">FLMNH</named-content> 1113</td><td rowspan="1" colspan="1">anterior and posterior fixed for histology; midbody in 95% ethanol</td><td rowspan="1" colspan="1"><abbrev xmlns:xlink="http://www.w3.org/1999/xlink" xlink:title="Cytochrome Oxidase I" id="ABBRID0EPQAE" xlink:type="simple">COI</abbrev>: <ext-link xmlns:xlink="http://www.w3.org/1999/xlink" xlink:href="OQ321717" ext-link-type="gen" xlink:type="simple">OQ321717</ext-link></td></tr><tr><td rowspan="1" colspan="1">BOMAN_08075</td><td rowspan="1" colspan="1">OM22-022A</td><td rowspan="1" colspan="1">NOMAN044-23</td><td rowspan="1" colspan="1"><named-content xmlns:xlink="http://www.w3.org/1999/xlink" content-type="dwc:institutional_code" xlink:title="Florida Museum of Natural History" xlink:href="http://grbio.org/institution/florida-museum-natural-history" xlink:type="simple">FLMNH</named-content> 1115</td><td rowspan="1" colspan="1">anterior and posterior fixed for histology; midbody in 95% ethanol</td><td rowspan="1" colspan="1"><abbrev xmlns:xlink="http://www.w3.org/1999/xlink" xlink:title="Cytochrome Oxidase I" id="ABBRID0EQRAE" xlink:type="simple">COI</abbrev>: <ext-link xmlns:xlink="http://www.w3.org/1999/xlink" xlink:href="OQ321710" ext-link-type="gen" xlink:type="simple">OQ321710</ext-link></td></tr><tr><td rowspan="1" colspan="1">BOMAN_08300</td><td rowspan="1" colspan="1">OM22-031B</td><td rowspan="1" colspan="1">NOMAN045-23</td><td rowspan="1" colspan="1"><named-content xmlns:xlink="http://www.w3.org/1999/xlink" content-type="dwc:institutional_code" xlink:title="Florida Museum of Natural History" xlink:href="http://grbio.org/institution/florida-museum-natural-history" xlink:type="simple">FLMNH</named-content> 1085</td><td rowspan="1" colspan="1">anterior and posterior fixed for histology; midbody in 95% ethanol</td><td rowspan="1" colspan="1"><abbrev xmlns:xlink="http://www.w3.org/1999/xlink" xlink:title="Cytochrome Oxidase I" id="ABBRID0ERSAE" xlink:type="simple">COI</abbrev>: <ext-link xmlns:xlink="http://www.w3.org/1999/xlink" xlink:href="OQ321709" ext-link-type="gen" xlink:type="simple">OQ321709</ext-link></td></tr><tr><td rowspan="15" colspan="1">
                  <bold><italic><tp:taxon-name><tp:taxon-name-part taxon-name-part-type="genus" reg="Tetranemertes">T.</tp:taxon-name-part><tp:taxon-name-part taxon-name-part-type="species" reg="bifrost">bifrost</tp:taxon-name-part></tp:taxon-name></italic> sp. nov.</bold>
                </td><td rowspan="1" colspan="1">852_080203_1</td><td rowspan="1" colspan="1">BdT03</td><td rowspan="1" colspan="1">CARNE027-19</td><td rowspan="1" colspan="1">N/A</td><td rowspan="1" colspan="1">N/A</td><td rowspan="1" colspan="1">CO1: <ext-link xmlns:xlink="http://www.w3.org/1999/xlink" xlink:href="MW021890" ext-link-type="gen" xlink:type="simple">MW021890</ext-link> 16S: <ext-link xmlns:xlink="http://www.w3.org/1999/xlink" xlink:href="MW022069" ext-link-type="gen" xlink:type="simple">MW022069</ext-link></td></tr><tr><td rowspan="1" colspan="1">852_080203_2</td><td rowspan="1" colspan="1">BdT03</td><td rowspan="1" colspan="1">CARNE028-19</td><td rowspan="1" colspan="1">
                  <abbrev xmlns:xlink="http://www.w3.org/1999/xlink" xlink:title="Oregon Institute of Marine Biology" id="ABBRID0EWUAE" xlink:type="simple">OIMB</abbrev>
                </td><td rowspan="1" colspan="1">fragment of body in 95% ethanol</td><td rowspan="1" colspan="1">16S: <ext-link xmlns:xlink="http://www.w3.org/1999/xlink" xlink:href="MW022070" ext-link-type="gen" xlink:type="simple">MW022070</ext-link></td></tr><tr><td rowspan="1" colspan="1">852_080203_3</td><td rowspan="1" colspan="1">BdT03</td><td rowspan="1" colspan="1">CARNE029-19</td><td rowspan="1" colspan="1">
                  <abbrev xmlns:xlink="http://www.w3.org/1999/xlink" xlink:title="Oregon Institute of Marine Biology" id="ABBRID0ETVAE" xlink:type="simple">OIMB</abbrev>
                </td><td rowspan="1" colspan="1">fragment of body in 95% ethanol</td><td rowspan="1" colspan="1">CO1: <ext-link xmlns:xlink="http://www.w3.org/1999/xlink" xlink:href="MW021891" ext-link-type="gen" xlink:type="simple">MW021891</ext-link> 16S: <ext-link xmlns:xlink="http://www.w3.org/1999/xlink" xlink:href="MW022071" ext-link-type="gen" xlink:type="simple">MW022071</ext-link></td></tr><tr><td rowspan="1" colspan="1">852_080203_4</td><td rowspan="1" colspan="1">BdT03</td><td rowspan="1" colspan="1">CARNE030-19</td><td rowspan="1" colspan="1">
                  <abbrev xmlns:xlink="http://www.w3.org/1999/xlink" xlink:title="Oregon Institute of Marine Biology" id="ABBRID0EVWAE" xlink:type="simple">OIMB</abbrev>
                </td><td rowspan="1" colspan="1">fragment of body in 95% ethanol</td><td rowspan="1" colspan="1">CO1: <ext-link xmlns:xlink="http://www.w3.org/1999/xlink" xlink:href="MW021892" ext-link-type="gen" xlink:type="simple">MW021892</ext-link> 16S: <ext-link xmlns:xlink="http://www.w3.org/1999/xlink" xlink:href="MW022072" ext-link-type="gen" xlink:type="simple">MW022072</ext-link></td></tr><tr><td rowspan="1" colspan="1">852_080203_8</td><td rowspan="1" colspan="1">BdT03</td><td rowspan="1" colspan="1">CARNE031-19</td><td rowspan="1" colspan="1"><named-content xmlns:xlink="http://www.w3.org/1999/xlink" content-type="dwc:institutional_code" xlink:title="National Museum of Natural History" xlink:href="http://grbio.org/institution/smithsonian-institution-national-museum-natural-history-0" xlink:type="simple">USNM</named-content> 1156475</td><td rowspan="1" colspan="1">histological sections of head and midbody; posterior in 95% ethanol</td><td rowspan="1" colspan="1">16S: <ext-link xmlns:xlink="http://www.w3.org/1999/xlink" xlink:href="MW022073" ext-link-type="gen" xlink:type="simple">MW022073</ext-link></td></tr><tr><td rowspan="1" colspan="1">CB057_18_01</td><td rowspan="1" colspan="1">B2018-21</td><td rowspan="1" colspan="1">CARNE498-21</td><td rowspan="1" colspan="1"><named-content xmlns:xlink="http://www.w3.org/1999/xlink" content-type="dwc:institutional_code" xlink:title="National Museum of Natural History" xlink:href="http://grbio.org/institution/smithsonian-institution-national-museum-natural-history-0" xlink:type="simple">USNM</named-content> 1618745</td><td rowspan="1" colspan="1">whole body in 95% ethanol</td><td rowspan="1" colspan="1">CO1: <ext-link xmlns:xlink="http://www.w3.org/1999/xlink" xlink:href="MT578867" ext-link-type="gen" xlink:type="simple">MT578867</ext-link> 16S: <ext-link xmlns:xlink="http://www.w3.org/1999/xlink" xlink:href="MT581161" ext-link-type="gen" xlink:type="simple">MT581161</ext-link> 18S: <ext-link xmlns:xlink="http://www.w3.org/1999/xlink" xlink:href="MT581203" ext-link-type="gen" xlink:type="simple">MT581203</ext-link> 28S: <ext-link xmlns:xlink="http://www.w3.org/1999/xlink" xlink:href="MT581189" ext-link-type="gen" xlink:type="simple">MT581189</ext-link></td></tr><tr><td rowspan="1" colspan="1">CB057_18_03</td><td rowspan="1" colspan="1">B2018-21</td><td rowspan="1" colspan="1">CARNE499-21</td><td rowspan="1" colspan="1"><named-content xmlns:xlink="http://www.w3.org/1999/xlink" content-type="dwc:institutional_code" xlink:title="National Museum of Natural History" xlink:href="http://grbio.org/institution/smithsonian-institution-national-museum-natural-history-0" xlink:type="simple">USNM</named-content> 1618747</td><td rowspan="1" colspan="1">whole body in 95% ethanol</td><td rowspan="1" colspan="1">CO1: <ext-link xmlns:xlink="http://www.w3.org/1999/xlink" xlink:href="MT578868" ext-link-type="gen" xlink:type="simple">MT578868</ext-link> 16S: <ext-link xmlns:xlink="http://www.w3.org/1999/xlink" xlink:href="MT581162" ext-link-type="gen" xlink:type="simple">MT581162</ext-link></td></tr><tr><td rowspan="1" colspan="1">CB057_18_04</td><td rowspan="1" colspan="1">B2018-21</td><td rowspan="1" colspan="1">CARNE500-21</td><td rowspan="1" colspan="1"><named-content xmlns:xlink="http://www.w3.org/1999/xlink" content-type="dwc:institutional_code" xlink:title="National Museum of Natural History" xlink:href="http://grbio.org/institution/smithsonian-institution-national-museum-natural-history-0" xlink:type="simple">USNM</named-content> 1618748</td><td rowspan="1" colspan="1">whole body in 95% ethanol</td><td rowspan="1" colspan="1">CO1: <ext-link xmlns:xlink="http://www.w3.org/1999/xlink" xlink:href="MT578869" ext-link-type="gen" xlink:type="simple">MT578869</ext-link> 16S: <ext-link xmlns:xlink="http://www.w3.org/1999/xlink" xlink:href="MT581163" ext-link-type="gen" xlink:type="simple">MT581163</ext-link></td></tr><tr><td rowspan="1" colspan="1">CB057_18_05</td><td rowspan="1" colspan="1">B2018-03B</td><td rowspan="1" colspan="1">CARNE501-21</td><td rowspan="1" colspan="1">N/A</td><td rowspan="1" colspan="1">N/A</td><td rowspan="1" colspan="1">CO1: <ext-link xmlns:xlink="http://www.w3.org/1999/xlink" xlink:href="MT578870" ext-link-type="gen" xlink:type="simple">MT578870</ext-link> 16S: <ext-link xmlns:xlink="http://www.w3.org/1999/xlink" xlink:href="MT581164" ext-link-type="gen" xlink:type="simple">MT581164</ext-link></td></tr><tr><td rowspan="1" colspan="1">CB057_18_06</td><td rowspan="1" colspan="1">B2018-21</td><td rowspan="1" colspan="1">CARNE502-21</td><td rowspan="1" colspan="1">N/A</td><td rowspan="1" colspan="1">N/A</td><td rowspan="1" colspan="1">CO1: <ext-link xmlns:xlink="http://www.w3.org/1999/xlink" xlink:href="MT578871" ext-link-type="gen" xlink:type="simple">MT578871</ext-link> 16S: <ext-link xmlns:xlink="http://www.w3.org/1999/xlink" xlink:href="MT581165" ext-link-type="gen" xlink:type="simple">MT581165</ext-link></td></tr><tr><td rowspan="1" colspan="1">CB057_18_07</td><td rowspan="1" colspan="1">B2018-21</td><td rowspan="1" colspan="1">CARNE503-21</td><td rowspan="1" colspan="1"><named-content xmlns:xlink="http://www.w3.org/1999/xlink" content-type="dwc:institutional_code" xlink:title="National Museum of Natural History" xlink:href="http://grbio.org/institution/smithsonian-institution-national-museum-natural-history-0" xlink:type="simple">USNM</named-content> 1618678</td><td rowspan="1" colspan="1">anterior fixed for histology; posterior in 95% ethanol</td><td rowspan="1" colspan="1">CO1: <ext-link xmlns:xlink="http://www.w3.org/1999/xlink" xlink:href="MT578872" ext-link-type="gen" xlink:type="simple">MT578872</ext-link> 16S: <ext-link xmlns:xlink="http://www.w3.org/1999/xlink" xlink:href="MT581166" ext-link-type="gen" xlink:type="simple">MT581166</ext-link> 18S: <ext-link xmlns:xlink="http://www.w3.org/1999/xlink" xlink:href="MT581204" ext-link-type="gen" xlink:type="simple">MT581204</ext-link> 28S: <ext-link xmlns:xlink="http://www.w3.org/1999/xlink" xlink:href="MT581190" ext-link-type="gen" xlink:type="simple">MT581190</ext-link></td></tr><tr><td rowspan="1" colspan="1">CBdT0062</td><td rowspan="1" colspan="1">BdT19-09</td><td rowspan="1" colspan="1">CARNE504-21</td><td rowspan="1" colspan="1"><named-content xmlns:xlink="http://www.w3.org/1999/xlink" content-type="dwc:institutional_code" xlink:title="National Museum of Natural History" xlink:href="http://grbio.org/institution/smithsonian-institution-national-museum-natural-history-0" xlink:type="simple">USNM</named-content> 1660660</td><td rowspan="1" colspan="1">anterior fixed for histology; posterior in 95% ethanol</td><td rowspan="1" colspan="1">CO1: <ext-link xmlns:xlink="http://www.w3.org/1999/xlink" xlink:href="MT578873" ext-link-type="gen" xlink:type="simple">MT578873</ext-link></td></tr><tr><td rowspan="1" colspan="1">CBdT0063</td><td rowspan="1" colspan="1">BdT19-08</td><td rowspan="1" colspan="1">CARNE505-21</td><td rowspan="1" colspan="1"><named-content xmlns:xlink="http://www.w3.org/1999/xlink" content-type="dwc:institutional_code" xlink:title="National Museum of Natural History" xlink:href="http://grbio.org/institution/smithsonian-institution-national-museum-natural-history-0" xlink:type="simple">USNM</named-content> 1660661</td><td rowspan="1" colspan="1">anterior fixed for histology; posterior in 95% ethanol</td><td rowspan="1" colspan="1">CO1: <ext-link xmlns:xlink="http://www.w3.org/1999/xlink" xlink:href="MT578874" ext-link-type="gen" xlink:type="simple">MT578874</ext-link> 16S: <ext-link xmlns:xlink="http://www.w3.org/1999/xlink" xlink:href="MT581167" ext-link-type="gen" xlink:type="simple">MT581167</ext-link></td></tr><tr><td rowspan="1" colspan="1">CBdT0064</td><td rowspan="1" colspan="1">BdT19-08</td><td rowspan="1" colspan="1">CARNE506-21</td><td rowspan="1" colspan="1"><named-content xmlns:xlink="http://www.w3.org/1999/xlink" content-type="dwc:institutional_code" xlink:title="National Museum of Natural History" xlink:href="http://grbio.org/institution/smithsonian-institution-national-museum-natural-history-0" xlink:type="simple">USNM</named-content> 1660662</td><td rowspan="1" colspan="1">anterior fixed for histology; posterior in 95% ethanol</td><td rowspan="1" colspan="1">CO1: <ext-link xmlns:xlink="http://www.w3.org/1999/xlink" xlink:href="MT578875" ext-link-type="gen" xlink:type="simple">MT578875</ext-link> 16S: <ext-link xmlns:xlink="http://www.w3.org/1999/xlink" xlink:href="MT581168" ext-link-type="gen" xlink:type="simple">MT581168</ext-link></td></tr><tr><td rowspan="1" colspan="1">852_080203_5</td><td rowspan="1" colspan="1">BdT03</td><td rowspan="1" colspan="1">TETRW003-21</td><td rowspan="1" colspan="1"><named-content xmlns:xlink="http://www.w3.org/1999/xlink" content-type="dwc:institutional_code" xlink:title="National Museum of Natural History" xlink:href="http://grbio.org/institution/smithsonian-institution-national-museum-natural-history-0" xlink:type="simple">USNM</named-content> 1156472</td><td rowspan="1" colspan="1">histological sections</td><td rowspan="1" colspan="1">–</td></tr><tr><td rowspan="7" colspan="1">
                  <bold><italic><tp:taxon-name><tp:taxon-name-part taxon-name-part-type="genus" reg="Tetranemertes">T.</tp:taxon-name-part><tp:taxon-name-part taxon-name-part-type="species" reg="bifrost">bifrost</tp:taxon-name-part></tp:taxon-name></italic> sp. nov.</bold>
                </td><td rowspan="1" colspan="1">852_080203_6</td><td rowspan="1" colspan="1">BdT03</td><td rowspan="1" colspan="1">TETRW004-21</td><td rowspan="1" colspan="1"><named-content xmlns:xlink="http://www.w3.org/1999/xlink" content-type="dwc:institutional_code" xlink:title="National Museum of Natural History" xlink:href="http://grbio.org/institution/smithsonian-institution-national-museum-natural-history-0" xlink:type="simple">USNM</named-content> 1156473</td><td rowspan="1" colspan="1">histological sections</td><td rowspan="1" colspan="1">–</td></tr><tr><td rowspan="1" colspan="1">852_080203_7</td><td rowspan="1" colspan="1">BdT03</td><td rowspan="1" colspan="1">TETRW005-21</td><td rowspan="1" colspan="1"><named-content xmlns:xlink="http://www.w3.org/1999/xlink" content-type="dwc:institutional_code" xlink:title="National Museum of Natural History" xlink:href="http://grbio.org/institution/smithsonian-institution-national-museum-natural-history-0" xlink:type="simple">USNM</named-content> 1156474</td><td rowspan="1" colspan="1">histological sections</td><td rowspan="1" colspan="1">–</td></tr><tr><td rowspan="1" colspan="1">852_080203_9</td><td rowspan="1" colspan="1">BdT03</td><td rowspan="1" colspan="1">TETRW006-21</td><td rowspan="1" colspan="1"><named-content xmlns:xlink="http://www.w3.org/1999/xlink" content-type="dwc:institutional_code" xlink:title="National Museum of Natural History" xlink:href="http://grbio.org/institution/smithsonian-institution-national-museum-natural-history-0" xlink:type="simple">USNM</named-content> 1156476</td><td rowspan="1" colspan="1">histological sections</td><td rowspan="1" colspan="1">–</td></tr><tr><td rowspan="1" colspan="1">CB057_18_02</td><td rowspan="1" colspan="1">B2018-21</td><td rowspan="1" colspan="1">TETRW007-21</td><td rowspan="1" colspan="1"><named-content xmlns:xlink="http://www.w3.org/1999/xlink" content-type="dwc:institutional_code" xlink:title="National Museum of Natural History" xlink:href="http://grbio.org/institution/smithsonian-institution-national-museum-natural-history-0" xlink:type="simple">USNM</named-content> 1618746</td><td rowspan="1" colspan="1">whole body in 95% ethanol</td><td rowspan="1" colspan="1">–</td></tr><tr><td rowspan="1" colspan="1">SMCP0366</td><td rowspan="1" colspan="1">BdT19-25</td><td rowspan="1" colspan="1">TETRW017-21</td><td rowspan="1" colspan="1"><named-content xmlns:xlink="http://www.w3.org/1999/xlink" content-type="dwc:institutional_code" xlink:title="National Museum of Natural History" xlink:href="http://grbio.org/institution/smithsonian-institution-national-museum-natural-history-0" xlink:type="simple">USNM</named-content> 1660664</td><td rowspan="1" colspan="1">anterior and midbody fixed for histology, and posterior in 95% ethanol</td><td rowspan="1" colspan="1">–</td></tr><tr><td rowspan="1" colspan="1">SMCP0397</td><td rowspan="1" colspan="1">BdT19-25</td><td rowspan="1" colspan="1">TETRW018-21</td><td rowspan="1" colspan="1"><named-content xmlns:xlink="http://www.w3.org/1999/xlink" content-type="dwc:institutional_code" xlink:title="National Museum of Natural History" xlink:href="http://grbio.org/institution/smithsonian-institution-national-museum-natural-history-0" xlink:type="simple">USNM</named-content> 1660666</td><td rowspan="1" colspan="1">anterior and midbody fixed for histology, and posterior in 95% ethanol</td><td rowspan="1" colspan="1">–</td></tr><tr><td rowspan="1" colspan="1">SMCP1970</td><td rowspan="1" colspan="1">BdT19-19</td><td rowspan="1" colspan="1">TETRW025-21</td><td rowspan="1" colspan="1"><named-content xmlns:xlink="http://www.w3.org/1999/xlink" content-type="dwc:institutional_code" xlink:title="National Museum of Natural History" xlink:href="http://grbio.org/institution/smithsonian-institution-national-museum-natural-history-0" xlink:type="simple">USNM</named-content> 1660837</td><td rowspan="1" colspan="1">whole body in 95% ethanol</td><td rowspan="1" colspan="1">–</td></tr><tr><td rowspan="17" colspan="1">
                  <bold><italic><tp:taxon-name><tp:taxon-name-part taxon-name-part-type="genus" reg="Tetranemertes">T.</tp:taxon-name-part><tp:taxon-name-part taxon-name-part-type="species" reg="majinbuui">majinbuui</tp:taxon-name-part></tp:taxon-name></italic> sp. nov.</bold>
                </td><td rowspan="1" colspan="1">1502</td><td rowspan="1" colspan="1">PR</td><td rowspan="1" colspan="1">CARNE025-19</td><td rowspan="1" colspan="1">N/A</td><td rowspan="1" colspan="1">N/A</td><td rowspan="1" colspan="1">CO1:<ext-link xmlns:xlink="http://www.w3.org/1999/xlink" xlink:href="MW021889" ext-link-type="gen" xlink:type="simple">MW021889</ext-link></td></tr><tr><td rowspan="1" colspan="1">856_080303_3</td><td rowspan="1" colspan="1">BdT03R</td><td rowspan="1" colspan="1">CARNE026-19</td><td rowspan="1" colspan="1"><named-content xmlns:xlink="http://www.w3.org/1999/xlink" content-type="dwc:institutional_code" xlink:title="National Museum of Natural History" xlink:href="http://grbio.org/institution/smithsonian-institution-national-museum-natural-history-0" xlink:type="simple">USNM</named-content> 1156478</td><td rowspan="1" colspan="1">histological slides: frontal sections of anterior</td><td rowspan="1" colspan="1">16S: <ext-link xmlns:xlink="http://www.w3.org/1999/xlink" xlink:href="MW022068" ext-link-type="gen" xlink:type="simple">MW022068</ext-link></td></tr><tr><td rowspan="1" colspan="1">CB056_18_01</td><td rowspan="1" colspan="1">B2018-04</td><td rowspan="1" colspan="1">CARNE495-21</td><td rowspan="1" colspan="1"><named-content xmlns:xlink="http://www.w3.org/1999/xlink" content-type="dwc:institutional_code" xlink:title="National Museum of Natural History" xlink:href="http://grbio.org/institution/smithsonian-institution-national-museum-natural-history-0" xlink:type="simple">USNM</named-content> 1618677</td><td rowspan="1" colspan="1">anterior fixed for histology; posterior in 95% ethanol</td><td rowspan="1" colspan="1">CO1: <ext-link xmlns:xlink="http://www.w3.org/1999/xlink" xlink:href="MT578864" ext-link-type="gen" xlink:type="simple">MT578864</ext-link> 16S: <ext-link xmlns:xlink="http://www.w3.org/1999/xlink" xlink:href="MT581160" ext-link-type="gen" xlink:type="simple">MT581160</ext-link> 18S: <ext-link xmlns:xlink="http://www.w3.org/1999/xlink" xlink:href="MT581201" ext-link-type="gen" xlink:type="simple">MT581201</ext-link> 28S: <ext-link xmlns:xlink="http://www.w3.org/1999/xlink" xlink:href="MT581187" ext-link-type="gen" xlink:type="simple">MT581187</ext-link></td></tr><tr><td rowspan="1" colspan="1">CB056_18_02</td><td rowspan="1" colspan="1">B2018-04</td><td rowspan="1" colspan="1">CARNE496-21</td><td rowspan="1" colspan="1"><named-content xmlns:xlink="http://www.w3.org/1999/xlink" content-type="dwc:institutional_code" xlink:title="National Museum of Natural History" xlink:href="http://grbio.org/institution/smithsonian-institution-national-museum-natural-history-0" xlink:type="simple">USNM</named-content> 1618744</td><td rowspan="1" colspan="1">whole body in 95% ethanol</td><td rowspan="1" colspan="1">CO1: <ext-link xmlns:xlink="http://www.w3.org/1999/xlink" xlink:href="MT578865" ext-link-type="gen" xlink:type="simple">MT578865</ext-link> 18S: <ext-link xmlns:xlink="http://www.w3.org/1999/xlink" xlink:href="MT581202" ext-link-type="gen" xlink:type="simple">MT581202</ext-link> 28S: <ext-link xmlns:xlink="http://www.w3.org/1999/xlink" xlink:href="MT581188" ext-link-type="gen" xlink:type="simple">MT581188</ext-link></td></tr><tr><td rowspan="1" colspan="1">CBdT0058</td><td rowspan="1" colspan="1">BdT19-09</td><td rowspan="1" colspan="1">CARNE497-21</td><td rowspan="1" colspan="1"><named-content xmlns:xlink="http://www.w3.org/1999/xlink" content-type="dwc:institutional_code" xlink:title="National Museum of Natural History" xlink:href="http://grbio.org/institution/smithsonian-institution-national-museum-natural-history-0" xlink:type="simple">USNM</named-content> 1660658</td><td rowspan="1" colspan="1">anterior fixed for histology; posterior in 95% ethanol</td><td rowspan="1" colspan="1">CO1: <ext-link xmlns:xlink="http://www.w3.org/1999/xlink" xlink:href="MT578866" ext-link-type="gen" xlink:type="simple">MT578866</ext-link></td></tr><tr><td rowspan="1" colspan="1">856_080303_1</td><td rowspan="1" colspan="1">BdT03</td><td rowspan="1" colspan="1">TETRW008-21</td><td rowspan="1" colspan="1"><named-content xmlns:xlink="http://www.w3.org/1999/xlink" content-type="dwc:institutional_code" xlink:title="National Museum of Natural History" xlink:href="http://grbio.org/institution/smithsonian-institution-national-museum-natural-history-0" xlink:type="simple">USNM</named-content> 1156477</td><td rowspan="1" colspan="1">histological sections</td><td rowspan="1" colspan="1">–</td></tr><tr><td rowspan="1" colspan="1">856_080303_4</td><td rowspan="1" colspan="1">BdT03</td><td rowspan="1" colspan="1">TETRW010-21</td><td rowspan="1" colspan="1"><named-content xmlns:xlink="http://www.w3.org/1999/xlink" content-type="dwc:institutional_code" xlink:title="National Museum of Natural History" xlink:href="http://grbio.org/institution/smithsonian-institution-national-museum-natural-history-0" xlink:type="simple">USNM</named-content> 1156479</td><td rowspan="1" colspan="1">histological sections</td><td rowspan="1" colspan="1">–</td></tr><tr><td rowspan="1" colspan="1">SMCP0372</td><td rowspan="1" colspan="1">BdT19-25</td><td rowspan="1" colspan="1">TETRW016-21</td><td rowspan="1" colspan="1"><named-content xmlns:xlink="http://www.w3.org/1999/xlink" content-type="dwc:institutional_code" xlink:title="National Museum of Natural History" xlink:href="http://grbio.org/institution/smithsonian-institution-national-museum-natural-history-0" xlink:type="simple">USNM</named-content> 1660665</td><td rowspan="1" colspan="1">anterior fixed for histology, posterior in 95% ethanol</td><td rowspan="1" colspan="1">–</td></tr><tr><td rowspan="1" colspan="1">SMCP1402</td><td rowspan="1" colspan="1">BdT19-20</td><td rowspan="1" colspan="1">TETRW019-21</td><td rowspan="1" colspan="1"><named-content xmlns:xlink="http://www.w3.org/1999/xlink" content-type="dwc:institutional_code" xlink:title="National Museum of Natural History" xlink:href="http://grbio.org/institution/smithsonian-institution-national-museum-natural-history-0" xlink:type="simple">USNM</named-content> 1660831</td><td rowspan="1" colspan="1">whole body in 95% ethanol</td><td rowspan="1" colspan="1">–</td></tr><tr><td rowspan="1" colspan="1">SMCP1407</td><td rowspan="1" colspan="1">BdT19-21</td><td rowspan="1" colspan="1">TETRW020-21</td><td rowspan="1" colspan="1"><named-content xmlns:xlink="http://www.w3.org/1999/xlink" content-type="dwc:institutional_code" xlink:title="National Museum of Natural History" xlink:href="http://grbio.org/institution/smithsonian-institution-national-museum-natural-history-0" xlink:type="simple">USNM</named-content> 1660832</td><td rowspan="1" colspan="1">whole body in 95% ethanol</td><td rowspan="1" colspan="1">–</td></tr><tr><td rowspan="1" colspan="1">SMCP1438</td><td rowspan="1" colspan="1">BdT19-20</td><td rowspan="1" colspan="1">TETRW021-21</td><td rowspan="1" colspan="1"><named-content xmlns:xlink="http://www.w3.org/1999/xlink" content-type="dwc:institutional_code" xlink:title="National Museum of Natural History" xlink:href="http://grbio.org/institution/smithsonian-institution-national-museum-natural-history-0" xlink:type="simple">USNM</named-content> 1660833</td><td rowspan="1" colspan="1">whole body in 95% ethanol</td><td rowspan="1" colspan="1">–</td></tr><tr><td rowspan="1" colspan="1">SMCP1439</td><td rowspan="1" colspan="1">BdT19-20</td><td rowspan="1" colspan="1">TETRW022-21</td><td rowspan="1" colspan="1"><named-content xmlns:xlink="http://www.w3.org/1999/xlink" content-type="dwc:institutional_code" xlink:title="National Museum of Natural History" xlink:href="http://grbio.org/institution/smithsonian-institution-national-museum-natural-history-0" xlink:type="simple">USNM</named-content> 1660834</td><td rowspan="1" colspan="1">whole body in 95% ethanol</td><td rowspan="1" colspan="1">–</td></tr><tr><td rowspan="1" colspan="1">SMCP1440</td><td rowspan="1" colspan="1">BdT19-20</td><td rowspan="1" colspan="1">TETRW023-21</td><td rowspan="1" colspan="1"><named-content xmlns:xlink="http://www.w3.org/1999/xlink" content-type="dwc:institutional_code" xlink:title="National Museum of Natural History" xlink:href="http://grbio.org/institution/smithsonian-institution-national-museum-natural-history-0" xlink:type="simple">USNM</named-content> 1660835</td><td rowspan="1" colspan="1">whole body in 95% ethanol</td><td rowspan="1" colspan="1">–</td></tr><tr><td rowspan="1" colspan="1">SMCP1952</td><td rowspan="1" colspan="1">BdT19-21</td><td rowspan="1" colspan="1">TETRW024-21</td><td rowspan="1" colspan="1"><named-content xmlns:xlink="http://www.w3.org/1999/xlink" content-type="dwc:institutional_code" xlink:title="National Museum of Natural History" xlink:href="http://grbio.org/institution/smithsonian-institution-national-museum-natural-history-0" xlink:type="simple">USNM</named-content> 1660836</td><td rowspan="1" colspan="1">whole body in 95% ethanol</td><td rowspan="1" colspan="1">–</td></tr><tr><td rowspan="1" colspan="1">SMCP1973</td><td rowspan="1" colspan="1">BdT19-21</td><td rowspan="1" colspan="1">TETRW026-21</td><td rowspan="1" colspan="1"><named-content xmlns:xlink="http://www.w3.org/1999/xlink" content-type="dwc:institutional_code" xlink:title="National Museum of Natural History" xlink:href="http://grbio.org/institution/smithsonian-institution-national-museum-natural-history-0" xlink:type="simple">USNM</named-content> 1660838</td><td rowspan="1" colspan="1">whole body in 95% ethanol</td><td rowspan="1" colspan="1">–</td></tr><tr><td rowspan="1" colspan="1">SMCP1974</td><td rowspan="1" colspan="1">BdT19-21</td><td rowspan="1" colspan="1">TETRW027-21</td><td rowspan="1" colspan="1"><named-content xmlns:xlink="http://www.w3.org/1999/xlink" content-type="dwc:institutional_code" xlink:title="National Museum of Natural History" xlink:href="http://grbio.org/institution/smithsonian-institution-national-museum-natural-history-0" xlink:type="simple">USNM</named-content> 1660839</td><td rowspan="1" colspan="1">whole body in 95% ethanol</td><td rowspan="1" colspan="1">–</td></tr><tr><td rowspan="1" colspan="1">SMCP1992</td><td rowspan="1" colspan="1">BdT19-20</td><td rowspan="1" colspan="1">TETRW028-21</td><td rowspan="1" colspan="1"><named-content xmlns:xlink="http://www.w3.org/1999/xlink" content-type="dwc:institutional_code" xlink:title="National Museum of Natural History" xlink:href="http://grbio.org/institution/smithsonian-institution-national-museum-natural-history-0" xlink:type="simple">USNM</named-content> 1660840</td><td rowspan="1" colspan="1">whole body in 95% ethanol</td><td rowspan="1" colspan="1">–</td></tr><tr><td rowspan="5" colspan="1">
                  <bold><italic><tp:taxon-name><tp:taxon-name-part taxon-name-part-type="genus" reg="Tetranemertes">T.</tp:taxon-name-part><tp:taxon-name-part taxon-name-part-type="species" reg="ocelata">ocelata</tp:taxon-name-part></tp:taxon-name></italic> sp. nov.</bold>
                </td><td rowspan="1" colspan="1">685_061202_1</td><td rowspan="1" colspan="1">CBC02</td><td rowspan="1" colspan="1">CARNE022-19</td><td rowspan="1" colspan="1"><named-content xmlns:xlink="http://www.w3.org/1999/xlink" content-type="dwc:institutional_code" xlink:title="National Museum of Natural History" xlink:href="http://grbio.org/institution/smithsonian-institution-national-museum-natural-history-0" xlink:type="simple">USNM</named-content> 1156294</td><td rowspan="1" colspan="1">histological sections</td><td rowspan="1" colspan="1">CO1: <ext-link xmlns:xlink="http://www.w3.org/1999/xlink" xlink:href="MW021887" ext-link-type="gen" xlink:type="simple">MW021887</ext-link> 16S: <ext-link xmlns:xlink="http://www.w3.org/1999/xlink" xlink:href="MW022065" ext-link-type="gen" xlink:type="simple">MW022065</ext-link></td></tr><tr><td rowspan="1" colspan="1">685_061202_2</td><td rowspan="1" colspan="1">CBC02</td><td rowspan="1" colspan="1">CARNE023-19</td><td rowspan="1" colspan="1"><named-content xmlns:xlink="http://www.w3.org/1999/xlink" content-type="dwc:institutional_code" xlink:title="National Museum of Natural History" xlink:href="http://grbio.org/institution/smithsonian-institution-national-museum-natural-history-0" xlink:type="simple">USNM</named-content> 1156296</td><td rowspan="1" colspan="1">transverse histological sections of anterior</td><td rowspan="1" colspan="1">CO1: <ext-link xmlns:xlink="http://www.w3.org/1999/xlink" xlink:href="MW021888" ext-link-type="gen" xlink:type="simple">MW021888</ext-link> 16S: <ext-link xmlns:xlink="http://www.w3.org/1999/xlink" xlink:href="MW022066" ext-link-type="gen" xlink:type="simple">MW022066</ext-link></td></tr><tr><td rowspan="1" colspan="1">685_061202_3</td><td rowspan="1" colspan="1">CBC02</td><td rowspan="1" colspan="1">CARNE024-19</td><td rowspan="1" colspan="1"><named-content xmlns:xlink="http://www.w3.org/1999/xlink" content-type="dwc:institutional_code" xlink:title="National Museum of Natural History" xlink:href="http://grbio.org/institution/smithsonian-institution-national-museum-natural-history-0" xlink:type="simple">USNM</named-content> 1156297</td><td rowspan="1" colspan="1">histological sections; tissue in 95% ethanol</td><td rowspan="1" colspan="1">16S: <ext-link xmlns:xlink="http://www.w3.org/1999/xlink" xlink:href="MW022067" ext-link-type="gen" xlink:type="simple">MW022067</ext-link></td></tr><tr><td rowspan="1" colspan="1">685_061202_4</td><td rowspan="1" colspan="1">CBC02</td><td rowspan="1" colspan="1">TETRW011-21</td><td rowspan="1" colspan="1"><named-content xmlns:xlink="http://www.w3.org/1999/xlink" content-type="dwc:institutional_code" xlink:title="National Museum of Natural History" xlink:href="http://grbio.org/institution/smithsonian-institution-national-museum-natural-history-0" xlink:type="simple">USNM</named-content> 1156298</td><td rowspan="1" colspan="1">histological sections</td><td rowspan="1" colspan="1">–</td></tr><tr><td rowspan="1" colspan="1">995_070906_01</td><td rowspan="1" colspan="1">GM06</td><td rowspan="1" colspan="1">TETRW012-21</td><td rowspan="1" colspan="1"><named-content xmlns:xlink="http://www.w3.org/1999/xlink" content-type="dwc:institutional_code" xlink:title="National Museum of Natural History" xlink:href="http://grbio.org/institution/smithsonian-institution-national-museum-natural-history-0" xlink:type="simple">USNM</named-content> 1112806</td><td rowspan="1" colspan="1">anterior in formalin, posterior in RNAlater</td><td rowspan="1" colspan="1">CO1: <ext-link xmlns:xlink="http://www.w3.org/1999/xlink" xlink:href="MT578863" ext-link-type="gen" xlink:type="simple">MT578863</ext-link> 16S: <ext-link xmlns:xlink="http://www.w3.org/1999/xlink" xlink:href="MT581159" ext-link-type="gen" xlink:type="simple">MT581159</ext-link> 18S: <ext-link xmlns:xlink="http://www.w3.org/1999/xlink" xlink:href="MT581200" ext-link-type="gen" xlink:type="simple">MT581200</ext-link> 28S: <ext-link xmlns:xlink="http://www.w3.org/1999/xlink" xlink:href="MT581186" ext-link-type="gen" xlink:type="simple">MT581186</ext-link></td></tr><tr><td rowspan="5" colspan="1">
                  <bold><italic><tp:taxon-name><tp:taxon-name-part taxon-name-part-type="genus" reg="Tetranemertes">T.</tp:taxon-name-part><tp:taxon-name-part taxon-name-part-type="species" reg="pastafariensis">pastafariensis</tp:taxon-name-part></tp:taxon-name></italic> sp. nov.</bold>
                </td><td rowspan="1" colspan="1">CB055_18_01</td><td rowspan="1" colspan="1">B2018-03B</td><td rowspan="1" colspan="1">CARNE524-21</td><td rowspan="1" colspan="1"><named-content xmlns:xlink="http://www.w3.org/1999/xlink" content-type="dwc:institutional_code" xlink:title="National Museum of Natural History" xlink:href="http://grbio.org/institution/smithsonian-institution-national-museum-natural-history-0" xlink:type="simple">USNM</named-content> 1618739</td><td rowspan="1" colspan="1">whole body in 95% ethanol</td><td rowspan="1" colspan="1">CO1: <ext-link xmlns:xlink="http://www.w3.org/1999/xlink" xlink:href="MT578887" ext-link-type="gen" xlink:type="simple">MT578887</ext-link> 16S: <ext-link xmlns:xlink="http://www.w3.org/1999/xlink" xlink:href="MT581177" ext-link-type="gen" xlink:type="simple">MT581177</ext-link> 18S: <ext-link xmlns:xlink="http://www.w3.org/1999/xlink" xlink:href="MT581207" ext-link-type="gen" xlink:type="simple">MT581207</ext-link> 28S: <ext-link xmlns:xlink="http://www.w3.org/1999/xlink" xlink:href="MT581193" ext-link-type="gen" xlink:type="simple">MT581193</ext-link></td></tr><tr><td rowspan="1" colspan="1">CB055_18_02</td><td rowspan="1" colspan="1">B2018-03B</td><td rowspan="1" colspan="1">CARNE525-21</td><td rowspan="1" colspan="1"><named-content xmlns:xlink="http://www.w3.org/1999/xlink" content-type="dwc:institutional_code" xlink:title="National Museum of Natural History" xlink:href="http://grbio.org/institution/smithsonian-institution-national-museum-natural-history-0" xlink:type="simple">USNM</named-content> 1618740</td><td rowspan="1" colspan="1">whole body in 95% ethanol</td><td rowspan="1" colspan="1">CO1: <ext-link xmlns:xlink="http://www.w3.org/1999/xlink" xlink:href="MT578888" ext-link-type="gen" xlink:type="simple">MT578888</ext-link> 16S: <ext-link xmlns:xlink="http://www.w3.org/1999/xlink" xlink:href="MT581178" ext-link-type="gen" xlink:type="simple">MT581178</ext-link> 18S: <ext-link xmlns:xlink="http://www.w3.org/1999/xlink" xlink:href="MT581208" ext-link-type="gen" xlink:type="simple">MT581208</ext-link> 28S: <ext-link xmlns:xlink="http://www.w3.org/1999/xlink" xlink:href="MT581194" ext-link-type="gen" xlink:type="simple">MT581194</ext-link></td></tr><tr><td rowspan="1" colspan="1">CB055_18_03</td><td rowspan="1" colspan="1">B2018-03B</td><td rowspan="1" colspan="1">CARNE526-21</td><td rowspan="1" colspan="1"><named-content xmlns:xlink="http://www.w3.org/1999/xlink" content-type="dwc:institutional_code" xlink:title="National Museum of Natural History" xlink:href="http://grbio.org/institution/smithsonian-institution-national-museum-natural-history-0" xlink:type="simple">USNM</named-content> 1618741</td><td rowspan="1" colspan="1">whole body in 95% ethanol</td><td rowspan="1" colspan="1">CO1: <ext-link xmlns:xlink="http://www.w3.org/1999/xlink" xlink:href="MT578889" ext-link-type="gen" xlink:type="simple">MT578889</ext-link> 16S: <ext-link xmlns:xlink="http://www.w3.org/1999/xlink" xlink:href="MT581179" ext-link-type="gen" xlink:type="simple">MT581179</ext-link></td></tr><tr><td rowspan="1" colspan="1">CB055_18_04</td><td rowspan="1" colspan="1">B2018-03B</td><td rowspan="1" colspan="1">CARNE527-21</td><td rowspan="1" colspan="1"><named-content xmlns:xlink="http://www.w3.org/1999/xlink" content-type="dwc:institutional_code" xlink:title="National Museum of Natural History" xlink:href="http://grbio.org/institution/smithsonian-institution-national-museum-natural-history-0" xlink:type="simple">USNM</named-content> 1618675</td><td rowspan="1" colspan="1">anterior fixed for histology; posterior in 95% ethanol</td><td rowspan="1" colspan="1">CO1: <ext-link xmlns:xlink="http://www.w3.org/1999/xlink" xlink:href="MT578890" ext-link-type="gen" xlink:type="simple">MT578890</ext-link> 16S: <ext-link xmlns:xlink="http://www.w3.org/1999/xlink" xlink:href="MT581180" ext-link-type="gen" xlink:type="simple">MT581180</ext-link> 18S: <ext-link xmlns:xlink="http://www.w3.org/1999/xlink" xlink:href="MT581209" ext-link-type="gen" xlink:type="simple">MT581209</ext-link> 28S: <ext-link xmlns:xlink="http://www.w3.org/1999/xlink" xlink:href="MT581195" ext-link-type="gen" xlink:type="simple">MT581195</ext-link></td></tr><tr><td rowspan="1" colspan="1">CB055_18_05</td><td rowspan="1" colspan="1">B2018-03B</td><td rowspan="1" colspan="1">CARNE528-21</td><td rowspan="1" colspan="1"><named-content xmlns:xlink="http://www.w3.org/1999/xlink" content-type="dwc:institutional_code" xlink:title="National Museum of Natural History" xlink:href="http://grbio.org/institution/smithsonian-institution-national-museum-natural-history-0" xlink:type="simple">USNM</named-content> 1618750</td><td rowspan="1" colspan="1">posterior in 95% ethanol</td><td rowspan="1" colspan="1">CO1: <ext-link xmlns:xlink="http://www.w3.org/1999/xlink" xlink:href="MT578891" ext-link-type="gen" xlink:type="simple">MT578891</ext-link> 16S: <ext-link xmlns:xlink="http://www.w3.org/1999/xlink" xlink:href="MT581181" ext-link-type="gen" xlink:type="simple">MT581181</ext-link></td></tr><tr><td rowspan="5" colspan="1">
                  <bold><italic><tp:taxon-name><tp:taxon-name-part taxon-name-part-type="genus" reg="Tetranemertes">T.</tp:taxon-name-part><tp:taxon-name-part taxon-name-part-type="species" reg="pastafariensis">pastafariensis</tp:taxon-name-part></tp:taxon-name></italic> sp. nov.</bold>
                </td><td rowspan="1" colspan="1">CB055_18_06</td><td rowspan="1" colspan="1">B2018-20</td><td rowspan="1" colspan="1">CARNE529-21</td><td rowspan="1" colspan="1"><named-content xmlns:xlink="http://www.w3.org/1999/xlink" content-type="dwc:institutional_code" xlink:title="National Museum of Natural History" xlink:href="http://grbio.org/institution/smithsonian-institution-national-museum-natural-history-0" xlink:type="simple">USNM</named-content> 1618676</td><td rowspan="1" colspan="1">anterior fixed for histology, and posterior in 95% ethanol</td><td rowspan="1" colspan="1">CO1: <ext-link xmlns:xlink="http://www.w3.org/1999/xlink" xlink:href="MT578892" ext-link-type="gen" xlink:type="simple">MT578892</ext-link> 18S: <ext-link xmlns:xlink="http://www.w3.org/1999/xlink" xlink:href="MT581210" ext-link-type="gen" xlink:type="simple">MT581210</ext-link> 28S: <ext-link xmlns:xlink="http://www.w3.org/1999/xlink" xlink:href="MT581196" ext-link-type="gen" xlink:type="simple">MT581196</ext-link></td></tr><tr><td rowspan="1" colspan="1">CB055_18_07</td><td rowspan="1" colspan="1">B2018-20</td><td rowspan="1" colspan="1">CARNE530-21</td><td rowspan="1" colspan="1"><named-content xmlns:xlink="http://www.w3.org/1999/xlink" content-type="dwc:institutional_code" xlink:title="National Museum of Natural History" xlink:href="http://grbio.org/institution/smithsonian-institution-national-museum-natural-history-0" xlink:type="simple">USNM</named-content> 1618742</td><td rowspan="1" colspan="1">whole body in 95% ethanol</td><td rowspan="1" colspan="1">CO1: <ext-link xmlns:xlink="http://www.w3.org/1999/xlink" xlink:href="MT578893" ext-link-type="gen" xlink:type="simple">MT578893</ext-link></td></tr><tr><td rowspan="1" colspan="1">CB055_18_08</td><td rowspan="1" colspan="1">B2018-20</td><td rowspan="1" colspan="1">CARNE531-21</td><td rowspan="1" colspan="1"><named-content xmlns:xlink="http://www.w3.org/1999/xlink" content-type="dwc:institutional_code" xlink:title="National Museum of Natural History" xlink:href="http://grbio.org/institution/smithsonian-institution-national-museum-natural-history-0" xlink:type="simple">USNM</named-content> 1618743</td><td rowspan="1" colspan="1">whole body in 95% ethanol</td><td rowspan="1" colspan="1">CO1: <ext-link xmlns:xlink="http://www.w3.org/1999/xlink" xlink:href="MT578894" ext-link-type="gen" xlink:type="simple">MT578894</ext-link> 16S: <ext-link xmlns:xlink="http://www.w3.org/1999/xlink" xlink:href="OK073428" ext-link-type="gen" xlink:type="simple">OK073428</ext-link></td></tr><tr><td rowspan="1" colspan="1">SMCP0019</td><td rowspan="1" colspan="1">BdT19-13</td><td rowspan="1" colspan="1">CARNE532-21</td><td rowspan="1" colspan="1"><named-content xmlns:xlink="http://www.w3.org/1999/xlink" content-type="dwc:institutional_code" xlink:title="National Museum of Natural History" xlink:href="http://grbio.org/institution/smithsonian-institution-national-museum-natural-history-0" xlink:type="simple">USNM</named-content> 1660663</td><td rowspan="1" colspan="1">anterior fixed for histology; posterior in 95% ethanol</td><td rowspan="1" colspan="1">CO1: <ext-link xmlns:xlink="http://www.w3.org/1999/xlink" xlink:href="MT578896" ext-link-type="gen" xlink:type="simple">MT578896</ext-link> 16S: <ext-link xmlns:xlink="http://www.w3.org/1999/xlink" xlink:href="MT581182" ext-link-type="gen" xlink:type="simple">MT581182</ext-link></td></tr><tr><td rowspan="1" colspan="1">CBdT0059</td><td rowspan="1" colspan="1">BdT19-09</td><td rowspan="1" colspan="1">CARNE573-21</td><td rowspan="1" colspan="1"><named-content xmlns:xlink="http://www.w3.org/1999/xlink" content-type="dwc:institutional_code" xlink:title="National Museum of Natural History" xlink:href="http://grbio.org/institution/smithsonian-institution-national-museum-natural-history-0" xlink:type="simple">USNM</named-content> 1660659</td><td rowspan="1" colspan="1">anterior fixed for histology; posterior in 95% ethanol</td><td rowspan="1" colspan="1">CO1: <ext-link xmlns:xlink="http://www.w3.org/1999/xlink" xlink:href="MT578895" ext-link-type="gen" xlink:type="simple">MT578895</ext-link></td></tr><tr><td rowspan="10" colspan="1">
                  <bold><italic><tp:taxon-name><tp:taxon-name-part taxon-name-part-type="genus" reg="Tetranemertes">T.</tp:taxon-name-part><tp:taxon-name-part taxon-name-part-type="species" reg="paulayi">paulayi</tp:taxon-name-part></tp:taxon-name></italic> sp. nov.</bold>
                </td><td rowspan="1" colspan="1">BOMAN_07013</td><td rowspan="1" colspan="1">OM22-011A</td><td rowspan="1" colspan="1">NOMAN049-23</td><td rowspan="1" colspan="1"><named-content xmlns:xlink="http://www.w3.org/1999/xlink" content-type="dwc:institutional_code" xlink:title="Florida Museum of Natural History" xlink:href="http://grbio.org/institution/florida-museum-natural-history" xlink:type="simple">FLMNH</named-content> 1055</td><td rowspan="1" colspan="1">anterior and posterior fixed for histology; midbody in 95% ethanol</td><td rowspan="1" colspan="1"><abbrev xmlns:xlink="http://www.w3.org/1999/xlink" xlink:title="Cytochrome Oxidase I" id="ABBRID0E1KBG" xlink:type="simple">COI</abbrev>: <ext-link xmlns:xlink="http://www.w3.org/1999/xlink" xlink:href="OQ321715" ext-link-type="gen" xlink:type="simple">OQ321715</ext-link> 18S: <ext-link xmlns:xlink="http://www.w3.org/1999/xlink" xlink:href="OQ322649" ext-link-type="gen" xlink:type="simple">OQ322649</ext-link></td></tr><tr><td rowspan="1" colspan="1">BOMAN_08291</td><td rowspan="1" colspan="1">OM22-031B</td><td rowspan="1" colspan="1">NOMAN050-23</td><td rowspan="1" colspan="1"><named-content xmlns:xlink="http://www.w3.org/1999/xlink" content-type="dwc:institutional_code" xlink:title="Florida Museum of Natural History" xlink:href="http://grbio.org/institution/florida-museum-natural-history" xlink:type="simple">FLMNH</named-content> 1118</td><td rowspan="1" colspan="1">anterior and posterior fixed for histology; midbody in 95% ethanol</td><td rowspan="1" colspan="1">18S: <ext-link xmlns:xlink="http://www.w3.org/1999/xlink" xlink:href="OQ322646" ext-link-type="gen" xlink:type="simple">OQ322646</ext-link> 28S: <ext-link xmlns:xlink="http://www.w3.org/1999/xlink" xlink:href="OQ322592" ext-link-type="gen" xlink:type="simple">OQ322592</ext-link></td></tr><tr><td rowspan="1" colspan="1">BOMAN_08284</td><td rowspan="1" colspan="1">OM22-031B</td><td rowspan="1" colspan="1">NOMAN051-23</td><td rowspan="1" colspan="1"><named-content xmlns:xlink="http://www.w3.org/1999/xlink" content-type="dwc:institutional_code" xlink:title="Florida Museum of Natural History" xlink:href="http://grbio.org/institution/florida-museum-natural-history" xlink:type="simple">FLMNH</named-content> 1141</td><td rowspan="1" colspan="1">anterior fixed for histology, posterior in 95% ethanol</td><td rowspan="1" colspan="1"><abbrev xmlns:xlink="http://www.w3.org/1999/xlink" xlink:title="Cytochrome Oxidase I" id="ABBRID0ECNBG" xlink:type="simple">COI</abbrev>: <ext-link xmlns:xlink="http://www.w3.org/1999/xlink" xlink:href="OQ321720" ext-link-type="gen" xlink:type="simple">OQ321720</ext-link></td></tr><tr><td rowspan="1" colspan="1">BOMAN_08302</td><td rowspan="1" colspan="1">OM22-031B</td><td rowspan="1" colspan="1">NOMAN052-23</td><td rowspan="1" colspan="1"><named-content xmlns:xlink="http://www.w3.org/1999/xlink" content-type="dwc:institutional_code" xlink:title="Florida Museum of Natural History" xlink:href="http://grbio.org/institution/florida-museum-natural-history" xlink:type="simple">FLMNH</named-content> 1082</td><td rowspan="1" colspan="1">anterior fixed for histology, posterior in 95% ethanol</td><td rowspan="1" colspan="1"><abbrev xmlns:xlink="http://www.w3.org/1999/xlink" xlink:title="Cytochrome Oxidase I" id="ABBRID0EDOBG" xlink:type="simple">COI</abbrev>: <ext-link xmlns:xlink="http://www.w3.org/1999/xlink" xlink:href="OQ321722" ext-link-type="gen" xlink:type="simple">OQ321722</ext-link></td></tr><tr><td rowspan="1" colspan="1">BOMAN-08289</td><td rowspan="1" colspan="1">OM22-031C</td><td rowspan="1" colspan="1">–</td><td rowspan="1" colspan="1"><named-content xmlns:xlink="http://www.w3.org/1999/xlink" content-type="dwc:institutional_code" xlink:title="Florida Museum of Natural History" xlink:href="http://grbio.org/institution/florida-museum-natural-history" xlink:type="simple">FLMNH</named-content> 1136</td><td rowspan="1" colspan="1">anterior and posterior fixed for histology; midbody in 95% ethanol</td><td rowspan="1" colspan="1">–</td></tr><tr><td rowspan="1" colspan="1">BOMAN-08301</td><td rowspan="1" colspan="1">OM22-31B</td><td rowspan="1" colspan="1">–</td><td rowspan="1" colspan="1"><named-content xmlns:xlink="http://www.w3.org/1999/xlink" content-type="dwc:institutional_code" xlink:title="Florida Museum of Natural History" xlink:href="http://grbio.org/institution/florida-museum-natural-history" xlink:type="simple">FLMNH</named-content> 1133</td><td rowspan="1" colspan="1">anterior and posterior fixed for histology; midbody in 95% ethanol</td><td rowspan="1" colspan="1">–</td></tr><tr><td rowspan="1" colspan="1">BOMAN-09064</td><td rowspan="1" colspan="1">OM22-37B</td><td rowspan="1" colspan="1">–</td><td rowspan="1" colspan="1">
                  <abbrev xmlns:xlink="http://www.w3.org/1999/xlink" xlink:title="Oregon Institute of Marine Biology" id="ABBRID0EJQBG" xlink:type="simple">OIMB</abbrev>
                </td><td rowspan="1" colspan="1">whole body in 95% ethanol, bulk</td><td rowspan="1" colspan="1">–</td></tr><tr><td rowspan="1" colspan="1">BOMAN-09065</td><td rowspan="1" colspan="1">OM22-37B</td><td rowspan="1" colspan="1">–</td><td rowspan="1" colspan="1">
                  <abbrev xmlns:xlink="http://www.w3.org/1999/xlink" xlink:title="Oregon Institute of Marine Biology" id="ABBRID0EBRBG" xlink:type="simple">OIMB</abbrev>
                </td><td rowspan="1" colspan="1">whole body in 95% ethanol, bulk</td><td rowspan="1" colspan="1">–</td></tr><tr><td rowspan="1" colspan="1">BOMAN-09066</td><td rowspan="1" colspan="1">OM22-37B</td><td rowspan="1" colspan="1">–</td><td rowspan="1" colspan="1">
                  <abbrev xmlns:xlink="http://www.w3.org/1999/xlink" xlink:title="Oregon Institute of Marine Biology" id="ABBRID0EZRBG" xlink:type="simple">OIMB</abbrev>
                </td><td rowspan="1" colspan="1">whole body in 95% ethanol, bulk</td><td rowspan="1" colspan="1">–</td></tr><tr><td rowspan="1" colspan="1">BOMAN-09067</td><td rowspan="1" colspan="1">OM22-37B</td><td rowspan="1" colspan="1">–</td><td rowspan="1" colspan="1">
                  <abbrev xmlns:xlink="http://www.w3.org/1999/xlink" xlink:title="Oregon Institute of Marine Biology" id="ABBRID0ERSBG" xlink:type="simple">OIMB</abbrev>
                </td><td rowspan="1" colspan="1">whole body in 95% ethanol, bulk</td><td rowspan="1" colspan="1">–</td></tr><tr><td rowspan="3" colspan="1">
                  <bold><italic><tp:taxon-name><tp:taxon-name-part taxon-name-part-type="genus" reg="Tetranemertes">T.</tp:taxon-name-part><tp:taxon-name-part taxon-name-part-type="species" reg="rubrolineata">rubrolineata</tp:taxon-name-part></tp:taxon-name></italic> (Kirsteuer, 1965)</bold>
                </td><td rowspan="1" colspan="1">BOMAN_08053</td><td rowspan="1" colspan="1">OM22-030B</td><td rowspan="1" colspan="1">NOMAN046-23</td><td rowspan="1" colspan="1"><named-content xmlns:xlink="http://www.w3.org/1999/xlink" content-type="dwc:institutional_code" xlink:title="Florida Museum of Natural History" xlink:href="http://grbio.org/institution/florida-museum-natural-history" xlink:type="simple">FLMNH</named-content> 1089</td><td rowspan="1" colspan="1">anterior fixed for histology, posterior in 95% ethanol</td><td rowspan="1" colspan="1"><abbrev xmlns:xlink="http://www.w3.org/1999/xlink" xlink:title="Cytochrome Oxidase I" id="ABBRID0EGUBG" xlink:type="simple">COI</abbrev>: <ext-link xmlns:xlink="http://www.w3.org/1999/xlink" xlink:href="OQ321714" ext-link-type="gen" xlink:type="simple">OQ321714</ext-link></td></tr><tr><td rowspan="1" colspan="1">BOMAN_08078</td><td rowspan="1" colspan="1">OM22-022A</td><td rowspan="1" colspan="1">NOMAN047-23</td><td rowspan="1" colspan="1"><named-content xmlns:xlink="http://www.w3.org/1999/xlink" content-type="dwc:institutional_code" xlink:title="Florida Museum of Natural History" xlink:href="http://grbio.org/institution/florida-museum-natural-history" xlink:type="simple">FLMNH</named-content> 1126</td><td rowspan="1" colspan="1">anterior and posterior fixed for histology</td><td rowspan="1" colspan="1"><abbrev xmlns:xlink="http://www.w3.org/1999/xlink" xlink:title="Cytochrome Oxidase I" id="ABBRID0EHVBG" xlink:type="simple">COI</abbrev>: <ext-link xmlns:xlink="http://www.w3.org/1999/xlink" xlink:href="OQ321723" ext-link-type="gen" xlink:type="simple">OQ321723</ext-link></td></tr><tr><td rowspan="1" colspan="1">BOMAN_08038</td><td rowspan="1" colspan="1">OM22-022A</td><td rowspan="1" colspan="1">NOMAN048-23</td><td rowspan="1" colspan="1"><named-content xmlns:xlink="http://www.w3.org/1999/xlink" content-type="dwc:institutional_code" xlink:title="Florida Museum of Natural History" xlink:href="http://grbio.org/institution/florida-museum-natural-history" xlink:type="simple">FLMNH</named-content> 1094</td><td rowspan="1" colspan="1">anterior and posterior fixed for histology; midbody in 95% ethanol</td><td rowspan="1" colspan="1"><abbrev xmlns:xlink="http://www.w3.org/1999/xlink" xlink:title="Cytochrome Oxidase I" id="ABBRID0EIWBG" xlink:type="simple">COI</abbrev>: <ext-link xmlns:xlink="http://www.w3.org/1999/xlink" xlink:href="OQ321718" ext-link-type="gen" xlink:type="simple">OQ321718</ext-link> 18S: <ext-link xmlns:xlink="http://www.w3.org/1999/xlink" xlink:href="OQ322650" ext-link-type="gen" xlink:type="simple">OQ322650</ext-link> 28S: <ext-link xmlns:xlink="http://www.w3.org/1999/xlink" xlink:href="OQ322595" ext-link-type="gen" xlink:type="simple">OQ322595</ext-link></td></tr><tr><td rowspan="1" colspan="1">
                  <bold><italic><tp:taxon-name><tp:taxon-name-part taxon-name-part-type="genus" reg="Tetranemertes">T.</tp:taxon-name-part></tp:taxon-name></italic> sp. ETP001</bold>
                </td><td rowspan="1" colspan="1">SMPP0632</td><td rowspan="1" colspan="1">PP20</td><td rowspan="1" colspan="1">NOPP001-21</td><td rowspan="1" colspan="1">N/A</td><td rowspan="1" colspan="1">N/A</td><td rowspan="1" colspan="1">CO1: <ext-link xmlns:xlink="http://www.w3.org/1999/xlink" xlink:href="MT578897" ext-link-type="gen" xlink:type="simple">MT578897</ext-link> 16S: <ext-link xmlns:xlink="http://www.w3.org/1999/xlink" xlink:href="MT581183" ext-link-type="gen" xlink:type="simple">MT581183</ext-link> 18S: <ext-link xmlns:xlink="http://www.w3.org/1999/xlink" xlink:href="MT581211" ext-link-type="gen" xlink:type="simple">MT581211</ext-link> 28S: <ext-link xmlns:xlink="http://www.w3.org/1999/xlink" xlink:href="MT581197" ext-link-type="gen" xlink:type="simple">MT581197</ext-link></td></tr><tr><td rowspan="4" colspan="1">
                  <bold><italic><tp:taxon-name><tp:taxon-name-part taxon-name-part-type="genus" reg="Tetranemertes">T.</tp:taxon-name-part><tp:taxon-name-part taxon-name-part-type="species" reg="unistriata">unistriata</tp:taxon-name-part></tp:taxon-name></italic> sp. nov.</bold>
                </td><td rowspan="1" colspan="1">BOMAN_07032</td><td rowspan="1" colspan="1">OM22-011A</td><td rowspan="1" colspan="1">NOMAN037-23</td><td rowspan="1" colspan="1"><named-content xmlns:xlink="http://www.w3.org/1999/xlink" content-type="dwc:institutional_code" xlink:title="Florida Museum of Natural History" xlink:href="http://grbio.org/institution/florida-museum-natural-history" xlink:type="simple">FLMNH</named-content> 1062</td><td rowspan="1" colspan="1">anterior and posterior fixed for histology</td><td rowspan="1" colspan="1"><abbrev xmlns:xlink="http://www.w3.org/1999/xlink" xlink:title="Cytochrome Oxidase I" id="ABBRID0E1ZBG" xlink:type="simple">COI</abbrev>: <ext-link xmlns:xlink="http://www.w3.org/1999/xlink" xlink:href="OQ321719" ext-link-type="gen" xlink:type="simple">OQ321719</ext-link></td></tr><tr><td rowspan="1" colspan="1">490_070999_1</td><td rowspan="1" colspan="1">JP99</td><td rowspan="1" colspan="1">TETRW013-21</td><td rowspan="1" colspan="1"><named-content xmlns:xlink="http://www.w3.org/1999/xlink" content-type="dwc:institutional_code" xlink:title="National Museum of Natural History" xlink:href="http://grbio.org/institution/smithsonian-institution-national-museum-natural-history-0" xlink:type="simple">USNM</named-content> 1011573</td><td rowspan="1" colspan="1">histological slides: cross sections of posterior; tissue in 95% ethanol</td><td rowspan="1" colspan="1">CO1: <ext-link xmlns:xlink="http://www.w3.org/1999/xlink" xlink:href="MT578861" ext-link-type="gen" xlink:type="simple">MT578861</ext-link> 16S: <ext-link xmlns:xlink="http://www.w3.org/1999/xlink" xlink:href="MT581158" ext-link-type="gen" xlink:type="simple">MT581158</ext-link> 18S: <ext-link xmlns:xlink="http://www.w3.org/1999/xlink" xlink:href="MT581198" ext-link-type="gen" xlink:type="simple">MT581198</ext-link> 28S: <ext-link xmlns:xlink="http://www.w3.org/1999/xlink" xlink:href="MT581184" ext-link-type="gen" xlink:type="simple">MT581184</ext-link></td></tr><tr><td rowspan="1" colspan="1">490_071099_2</td><td rowspan="1" colspan="1">JP99</td><td rowspan="1" colspan="1">TETRW014-21</td><td rowspan="1" colspan="1"><named-content xmlns:xlink="http://www.w3.org/1999/xlink" content-type="dwc:institutional_code" xlink:title="National Museum of Natural History" xlink:href="http://grbio.org/institution/smithsonian-institution-national-museum-natural-history-0" xlink:type="simple">USNM</named-content> 1011574</td><td rowspan="1" colspan="1">histological slides: longitudinal sections of posterior; tissue in 95% ethanol</td><td rowspan="1" colspan="1">CO1: <ext-link xmlns:xlink="http://www.w3.org/1999/xlink" xlink:href="MT578862" ext-link-type="gen" xlink:type="simple">MT578862</ext-link> 18S: <ext-link xmlns:xlink="http://www.w3.org/1999/xlink" xlink:href="MT581199" ext-link-type="gen" xlink:type="simple">MT581199</ext-link> 28S: <ext-link xmlns:xlink="http://www.w3.org/1999/xlink" xlink:href="MT581185" ext-link-type="gen" xlink:type="simple">MT581185</ext-link></td></tr><tr><td rowspan="1" colspan="1">490_071099_3</td><td rowspan="1" colspan="1">JP99</td><td rowspan="1" colspan="1">TETRW015-21</td><td rowspan="1" colspan="1"><named-content xmlns:xlink="http://www.w3.org/1999/xlink" content-type="dwc:institutional_code" xlink:title="National Museum of Natural History" xlink:href="http://grbio.org/institution/smithsonian-institution-national-museum-natural-history-0" xlink:type="simple">USNM</named-content> 1011575</td><td rowspan="1" colspan="1">histological sections of head and posterior</td><td rowspan="1" colspan="1">–</td></tr></tbody></table></table-wrap><table-wrap id="T2" position="float" orientation="portrait"><label>Table 2.</label><caption><p>Collecting information for <italic><tp:taxon-name><tp:taxon-name-part taxon-name-part-type="genus" reg="Tetranemertes">Tetranemertes</tp:taxon-name-part></tp:taxon-name></italic> specimens.</p></caption><table id="TID0E56CI" rules="all"><tbody><tr><th rowspan="1" colspan="1">Site</th><th rowspan="1" colspan="1">Date</th><th rowspan="1" colspan="1">Location</th><th rowspan="1" colspan="1">GPS</th><th rowspan="1" colspan="1">Habitat</th><th rowspan="1" colspan="1">Depth</th><th rowspan="1" colspan="1">Collectors</th></tr><tr><td rowspan="1" colspan="1">
                  <bold>B2018-03B</bold>
                </td><td rowspan="1" colspan="1">21 Aug 2018</td><td rowspan="1" colspan="1">Hospital Point, Isla Solarte, Bocas del Toro, Panamá</td><td rowspan="1" colspan="1">
                  <named-content xmlns:xlink="http://www.w3.org/1999/xlink" content-type="dwc:verbatimCoordinates" xlink:type="simple">
                    <named-content content-type="geo-json" specific-use="{&#34;type&#34;:&#34;Point&#34;,&#34;coordinates&#34;:[-82.218583,9.333755]}" id="NCID0EL6BG" xlink:type="simple">9.333755, -82.218583</named-content>
                  </named-content>
                </td><td rowspan="1" colspan="1">coral rubble</td><td rowspan="1" colspan="1">1–2 m</td><td rowspan="1" colspan="1">Megan Schwartz et al.</td></tr><tr><td rowspan="1" colspan="1">
                  <bold>B2018-04</bold>
                </td><td rowspan="1" colspan="1">22 Aug 2018</td><td rowspan="1" colspan="1">Wild Cane Key, Isla Bastimentos, Bocas del Toro, Panamá</td><td rowspan="1" colspan="1">
                  <named-content xmlns:xlink="http://www.w3.org/1999/xlink" content-type="dwc:verbatimCoordinates" xlink:type="simple">
                    <named-content content-type="geo-json" specific-use="{&#34;type&#34;:&#34;Point&#34;,&#34;coordinates&#34;:[-82.168114,9.348691]}" id="NCID0EOAAI" xlink:type="simple">9.348691, -82.168114</named-content>
                  </named-content>
                </td><td rowspan="1" colspan="1">coral rubble</td><td rowspan="1" colspan="1">5–7 m</td><td rowspan="1" colspan="1">Svetlana Maslakova, Maycol Madrid</td></tr><tr><td rowspan="1" colspan="1">
                  <bold>B2018-20</bold>
                </td><td rowspan="1" colspan="1">28 Aug 2018</td><td rowspan="1" colspan="1">Hospital Point, Isla Solarte, Bocas del Toro, Panamá</td><td rowspan="1" colspan="1">
                  <named-content xmlns:xlink="http://www.w3.org/1999/xlink" content-type="dwc:verbatimCoordinates" xlink:type="simple">
                    <named-content content-type="geo-json" specific-use="{&#34;type&#34;:&#34;Point&#34;,&#34;coordinates&#34;:[-82.218583,9.333755]}" id="NCID0EQBAI" xlink:type="simple">9.333755, -82.218583</named-content>
                  </named-content>
                </td><td rowspan="1" colspan="1">coral rubble</td><td rowspan="1" colspan="1">1–2 m</td><td rowspan="1" colspan="1">Megan Schwartz et al.</td></tr><tr><td rowspan="1" colspan="1">
                  <bold>B2018-21</bold>
                </td><td rowspan="1" colspan="1">22 Aug 2018</td><td rowspan="1" colspan="1">Mangrove Point, Isla Colon, Bocas del Toro, Panamá</td><td rowspan="1" colspan="1">
                  <named-content xmlns:xlink="http://www.w3.org/1999/xlink" content-type="dwc:verbatimCoordinates" xlink:type="simple">
                    <named-content content-type="geo-json" specific-use="{&#34;type&#34;:&#34;Point&#34;,&#34;coordinates&#34;:[-82.253636,9.327247]}" id="NCID0ESCAI" xlink:type="simple">9.327247, -82.253636</named-content>
                  </named-content>
                </td><td rowspan="1" colspan="1">coral rubble</td><td rowspan="1" colspan="1">1–2 m</td><td rowspan="1" colspan="1">Irina Cherneva, Eduardo Zattara, Christina Ellison</td></tr><tr><td rowspan="1" colspan="1">
                  <bold>BdT03</bold>
                </td><td rowspan="1" colspan="1">2-3 Aug 2003</td><td rowspan="1" colspan="1">Bocas del Toro, Panamá</td><td rowspan="1" colspan="1">N/A</td><td rowspan="1" colspan="1">N/A</td><td rowspan="1" colspan="1">N/A</td><td rowspan="1" colspan="1">Jon Norenburg</td></tr><tr><td rowspan="1" colspan="1">
                  <bold>BdT03R</bold>
                </td><td rowspan="1" colspan="1">3 Aug 2003</td><td rowspan="1" colspan="1">Cayo Roldan, Bocas del Toro, Panamá</td><td rowspan="1" colspan="1">N/A</td><td rowspan="1" colspan="1">N/A</td><td rowspan="1" colspan="1">N/A</td><td rowspan="1" colspan="1">Jon Norenburg</td></tr><tr><td rowspan="1" colspan="1">
                  <bold>BdT19-08</bold>
                </td><td rowspan="1" colspan="1">8 Aug 2019</td><td rowspan="1" colspan="1">Playa Escondida 2, Isla Colón, Bocas del Toro, Panamá</td><td rowspan="1" colspan="1">
                  <named-content xmlns:xlink="http://www.w3.org/1999/xlink" content-type="dwc:verbatimCoordinates" xlink:type="simple">
                    <named-content content-type="geo-json" specific-use="{&#34;type&#34;:&#34;Point&#34;,&#34;coordinates&#34;:[-82.238778,9.379778]}" id="NCID0EGFAI" xlink:type="simple">9.379778, -82.238778</named-content>
                  </named-content>
                </td><td rowspan="1" colspan="1">sandy-muddy beach with rocks</td><td rowspan="1" colspan="1">1–2 m</td><td rowspan="1" colspan="1">Christina Ellison, Maycol Madrid</td></tr><tr><td rowspan="1" colspan="1">
                  <bold>BdT19-09</bold>
                </td><td rowspan="1" colspan="1">9 Aug 2019</td><td rowspan="1" colspan="1">Playa Boca del Drago, Isla Colón, Bocas del Toro, Panamá</td><td rowspan="1" colspan="1">
                  <named-content xmlns:xlink="http://www.w3.org/1999/xlink" content-type="dwc:verbatimCoordinates" xlink:type="simple">
                    <named-content content-type="geo-json" specific-use="{&#34;type&#34;:&#34;Point&#34;,&#34;coordinates&#34;:[-82.331167,9.414639]}" id="NCID0EIGAI" xlink:type="simple">9.414639, -82.331167</named-content>
                  </named-content>
                </td><td rowspan="1" colspan="1">sandy beach with rocks, rubble</td><td rowspan="1" colspan="1">1–2 m</td><td rowspan="1" colspan="1">Christina Ellison, Maycol Madrid</td></tr><tr><td rowspan="1" colspan="1">
                  <bold>BdT19-13</bold>
                </td><td rowspan="1" colspan="1">26 Aug 2019</td><td rowspan="1" colspan="1">Cayo Coral, Isla Bastimentos, Bocas del Toro, Panamá</td><td rowspan="1" colspan="1">
                  <named-content xmlns:xlink="http://www.w3.org/1999/xlink" content-type="dwc:verbatimCoordinates" xlink:type="simple">
                    <named-content content-type="geo-json" specific-use="{&#34;type&#34;:&#34;Point&#34;,&#34;coordinates&#34;:[-82.111972,9.243583]}" id="NCID0EKHAI" xlink:type="simple">9.243583, -82.111972</named-content>
                  </named-content>
                </td><td rowspan="1" colspan="1">very lively reef, with lots of green calcareous (and other types of) algae</td><td rowspan="1" colspan="1">7–8 m</td><td rowspan="1" colspan="1">Svetlana Maslakova, Deyvis González, Christina Ellison</td></tr><tr><td rowspan="1" colspan="1">
                  <bold>BdT19-19</bold>
                </td><td rowspan="1" colspan="1">3 Sep 2019</td><td rowspan="1" colspan="1">Fuerte Sherman, Colón, Panamá</td><td rowspan="1" colspan="1">
                  <named-content xmlns:xlink="http://www.w3.org/1999/xlink" content-type="dwc:verbatimCoordinates" xlink:type="simple">
                    <named-content content-type="geo-json" specific-use="{&#34;type&#34;:&#34;Point&#34;,&#34;coordinates&#34;:[-79.944953,9.353287]}" id="NCID0EMIAI" xlink:type="simple">9.3532872, -79.9449529</named-content>
                  </named-content>
                </td><td rowspan="1" colspan="1">fossil reef, silted coral rubble, mostly solid</td><td rowspan="1" colspan="1">3–4 m</td><td rowspan="1" colspan="1">Svetlana Maslakova, Maycol Madrid</td></tr><tr><td rowspan="1" colspan="1">
                  <bold>BdT19-20</bold>
                </td><td rowspan="1" colspan="1">4 Sep 2019</td><td rowspan="1" colspan="1">Drake Island, Portobelo, Colón, Panamá</td><td rowspan="1" colspan="1">
                  <named-content xmlns:xlink="http://www.w3.org/1999/xlink" content-type="dwc:verbatimCoordinates" xlink:type="simple">
                    <named-content content-type="geo-json" specific-use="{&#34;type&#34;:&#34;Point&#34;,&#34;coordinates&#34;:[-79.685000,9.561389]}" id="NCID0EOJAI" xlink:type="simple">9.561389, -79.685</named-content>
                  </named-content>
                </td><td rowspan="1" colspan="1">Live reef with lots of Agaricia rubble</td><td rowspan="1" colspan="1">12 m</td><td rowspan="1" colspan="1">Svetlana Maslakova, Maycol Madrid</td></tr><tr><td rowspan="1" colspan="1">
                  <bold>BdT19-21</bold>
                </td><td rowspan="1" colspan="1">4 Sep 2019</td><td rowspan="1" colspan="1">Huerta, Portobelo, Colón, Panamá</td><td rowspan="1" colspan="1">
                  <named-content xmlns:xlink="http://www.w3.org/1999/xlink" content-type="dwc:verbatimCoordinates" xlink:type="simple">
                    <named-content content-type="geo-json" specific-use="{&#34;type&#34;:&#34;Point&#34;,&#34;coordinates&#34;:[-79.681389,9.561944]}" id="NCID0EQKAI" xlink:type="simple">9.561944, -79.681389</named-content>
                  </named-content>
                </td><td rowspan="1" colspan="1">Live reef with lots of Agaricia rubble</td><td rowspan="1" colspan="1">8–15 m</td><td rowspan="1" colspan="1">Svetlana Maslakova, Maycol Madrid</td></tr><tr><td rowspan="1" colspan="1">
                  <bold>BdT19-25</bold>
                </td><td rowspan="1" colspan="1">10 Sep 2019</td><td rowspan="1" colspan="1">Playa Boca del Drago, Isla Colón, Bocas del Toro, Panamá</td><td rowspan="1" colspan="1">
                  <named-content xmlns:xlink="http://www.w3.org/1999/xlink" content-type="dwc:verbatimCoordinates" xlink:type="simple">
                    <named-content content-type="geo-json" specific-use="{&#34;type&#34;:&#34;Point&#34;,&#34;coordinates&#34;:[-82.331167,9.414639]}" id="NCID0ESLAI" xlink:type="simple">9.414639, -82.331167</named-content>
                  </named-content>
                </td><td rowspan="1" colspan="1">Sandy beach, intertidal/shallow subtidal – rocks, rubble</td><td rowspan="1" colspan="1">1–2 m</td><td rowspan="1" colspan="1">Christina Ellison, Maycol Madrid</td></tr><tr><td rowspan="1" colspan="1">
                  <bold>CBC02</bold>
                </td><td rowspan="1" colspan="1">12 Jun 2002</td><td rowspan="1" colspan="1">Carrie Bow Cay, Belize</td><td rowspan="1" colspan="1">N/A</td><td rowspan="1" colspan="1">coral rubble with orange sponge</td><td rowspan="1" colspan="1">30 m</td><td rowspan="1" colspan="1">Megan Schwartz Jon Norenburg</td></tr><tr><td rowspan="1" colspan="1">
                  <bold>DR23</bold>
                </td><td rowspan="1" colspan="1">25 Sep 2011</td><td rowspan="1" colspan="1">Alboran Island, Spain</td><td rowspan="1" colspan="1">
                  <named-content xmlns:xlink="http://www.w3.org/1999/xlink" content-type="dwc:verbatimCoordinates" xlink:type="simple">
                    <named-content content-type="geo-json" specific-use="{&#34;type&#34;:&#34;Point&#34;,&#34;coordinates&#34;:[-3.040333,35.932167]}" id="NCID0ENNAI" xlink:type="simple">35.932167, -3.040333</named-content>
                  </named-content>
                </td><td rowspan="1" colspan="1">coralline red algae and <italic><tp:taxon-name><tp:taxon-name-part taxon-name-part-type="genus" reg="Ulva">Ulva</tp:taxon-name-part></tp:taxon-name></italic></td><td rowspan="1" colspan="1">25 m</td><td rowspan="1" colspan="1">Juan Junoy</td></tr><tr><td rowspan="1" colspan="1">
                  <bold>GM06</bold>
                </td><td rowspan="1" colspan="1">26 Jul 2006</td><td rowspan="1" colspan="1">NSF III Sta. 89, Northern Gulf of Mexico</td><td rowspan="1" colspan="1">
                  <named-content xmlns:xlink="http://www.w3.org/1999/xlink" content-type="dwc:verbatimCoordinates" xlink:type="simple">
                    <named-content content-type="geo-json" specific-use="{&#34;type&#34;:&#34;Point&#34;,&#34;coordinates&#34;:[-91.629500,27.985000]}" id="NCID0EWOAI" xlink:type="simple">27.9850, -91.6295</named-content>
                  </named-content>
                </td><td rowspan="1" colspan="1">shell riddled with sponge (collected with box dredge)</td><td rowspan="1" colspan="1">65–71 m</td><td rowspan="1" colspan="1">Jon Norenburg</td></tr><tr><td rowspan="1" colspan="1">
                  <bold>JP99</bold>
                </td><td rowspan="1" colspan="1">9-10 Jul 1999</td><td rowspan="1" colspan="1">Engetsu Island, Shirahama, Wakayama, Japan</td><td rowspan="1" colspan="1">
                  <named-content xmlns:xlink="http://www.w3.org/1999/xlink" content-type="dwc:verbatimCoordinates" xlink:type="simple">
                    <named-content content-type="geo-json" specific-use="{&#34;type&#34;:&#34;Point&#34;,&#34;coordinates&#34;:[135.336000,33.689000]}" id="NCID0EYPAI" xlink:type="simple">33.689, 135.336</named-content>
                  </named-content>
                </td><td rowspan="1" colspan="1">among calcareous algae</td><td rowspan="1" colspan="1">1–2 m</td><td rowspan="1" colspan="1">Svetlana Maslakova, Megan Schwartz</td></tr><tr><td rowspan="1" colspan="1">
                  <bold>OM22-011A</bold>
                </td><td rowspan="1" colspan="1">11 Jan 2022</td><td rowspan="1" colspan="1">Hamdis, Mirbat, Dhofar, Oman</td><td rowspan="1" colspan="1">
                  <named-content xmlns:xlink="http://www.w3.org/1999/xlink" content-type="dwc:verbatimCoordinates" xlink:type="simple">
                    <named-content content-type="geo-json" specific-use="{&#34;type&#34;:&#34;Point&#34;,&#34;coordinates&#34;:[54.762550,16.947350]}" id="NCID0E1QAI" xlink:type="simple">16.94735, 54.76255</named-content>
                  </named-content>
                </td><td rowspan="1" colspan="1">coral rubble</td><td rowspan="1" colspan="1">4–9 m</td><td rowspan="1" colspan="1">Svetlana Maslakova</td></tr><tr><td rowspan="1" colspan="1">
                  <bold>OM22-022A</bold>
                </td><td rowspan="1" colspan="1">16 Jan 2022</td><td rowspan="1" colspan="1">Hamdis, Mirbat, Dhofar, Oman</td><td rowspan="1" colspan="1">
                  <named-content xmlns:xlink="http://www.w3.org/1999/xlink" content-type="dwc:verbatimCoordinates" xlink:type="simple">
                    <named-content content-type="geo-json" specific-use="{&#34;type&#34;:&#34;Point&#34;,&#34;coordinates&#34;:[54.762560,16.947350]}" id="NCID0E3RAI" xlink:type="simple">16.94735, 54.76256</named-content>
                  </named-content>
                </td><td rowspan="1" colspan="1">coral rubble</td><td rowspan="1" colspan="1">6 m</td><td rowspan="1" colspan="1">Svetlana Maslakova, Gustav Paulay</td></tr><tr><td rowspan="1" colspan="1">
                  <bold>OM22-030B</bold>
                </td><td rowspan="1" colspan="1">19 Jan 2022</td><td rowspan="1" colspan="1">Michel’s Reef, Mirbat, Dhofar, Oman</td><td rowspan="1" colspan="1">
                  <named-content xmlns:xlink="http://www.w3.org/1999/xlink" content-type="dwc:verbatimCoordinates" xlink:type="simple">
                    <named-content content-type="geo-json" specific-use="{&#34;type&#34;:&#34;Point&#34;,&#34;coordinates&#34;:[54.730050,16.943320]}" id="NCID0E5SAI" xlink:type="simple">16.94332, 54.73005</named-content>
                  </named-content>
                </td><td rowspan="1" colspan="1">shell hash</td><td rowspan="1" colspan="1">30 m</td><td rowspan="1" colspan="1">Svetlana Maslakova</td></tr><tr><td rowspan="1" colspan="1">
                  <bold>OM22-031B</bold>
                </td><td rowspan="1" colspan="1">20 Jan 2022</td><td rowspan="1" colspan="1">Inshore of Chinese Wreck, Mirbat, Dhofar, Oman</td><td rowspan="1" colspan="1">
                  <named-content xmlns:xlink="http://www.w3.org/1999/xlink" content-type="dwc:verbatimCoordinates" xlink:type="simple">
                    <named-content content-type="geo-json" specific-use="{&#34;type&#34;:&#34;Point&#34;,&#34;coordinates&#34;:[54.707970,16.966120]}" id="NCID0EAUAI" xlink:type="simple">16.96612, 54.70797</named-content>
                  </named-content>
                </td><td rowspan="1" colspan="1">scraped sample of vermetid/coralline algae encrustation</td><td rowspan="1" colspan="1">2 m</td><td rowspan="1" colspan="1">Svetlana Maslakova, Gustav Paulay</td></tr><tr><td rowspan="1" colspan="1">
                  <bold>OM22-031C</bold>
                </td><td rowspan="1" colspan="1">20 Jan 2022</td><td rowspan="1" colspan="1">Inshore of Chinese Wreck, Mirbat, Dhofar, Oman</td><td rowspan="1" colspan="1">
                  <named-content xmlns:xlink="http://www.w3.org/1999/xlink" content-type="dwc:verbatimCoordinates" xlink:type="simple">
                    <named-content content-type="geo-json" specific-use="{&#34;type&#34;:&#34;Point&#34;,&#34;coordinates&#34;:[54.707980,16.966120]}" id="NCID0ECVAI" xlink:type="simple">16.96612, 54.70798</named-content>
                  </named-content>
                </td><td rowspan="1" colspan="1">algal holdfasts</td><td rowspan="1" colspan="1">2 m</td><td rowspan="1" colspan="1">Svetlana Maslakova, Gustav Paulay</td></tr><tr><td rowspan="1" colspan="1">
                  <bold>OM22-037B</bold>
                </td><td rowspan="1" colspan="1">22 Jan 2022</td><td rowspan="1" colspan="1">Roshan Reef, Mirbat, Dhofar, Oman</td><td rowspan="1" colspan="1">
                  <named-content xmlns:xlink="http://www.w3.org/1999/xlink" content-type="dwc:verbatimCoordinates" xlink:type="simple">
                    <named-content content-type="geo-json" specific-use="{&#34;type&#34;:&#34;Point&#34;,&#34;coordinates&#34;:[54.690220,16.968520]}" id="NCID0EEWAI" xlink:type="simple">16.96852, 54.69022</named-content>
                  </named-content>
                </td><td rowspan="1" colspan="1">from barnacle and algae scraping</td><td rowspan="1" colspan="1">7–8 m</td><td rowspan="1" colspan="1">Gustav Paulay</td></tr><tr><td rowspan="1" colspan="1">
                  <bold>OM22-051B</bold>
                </td><td rowspan="1" colspan="1">26 Jan 2022</td><td rowspan="1" colspan="1">Chinese Wreck, Mirbat, Dhofar, Oman</td><td rowspan="1" colspan="1">
                  <named-content xmlns:xlink="http://www.w3.org/1999/xlink" content-type="dwc:verbatimCoordinates" xlink:type="simple">
                    <named-content content-type="geo-json" specific-use="{&#34;type&#34;:&#34;Point&#34;,&#34;coordinates&#34;:[54.707970,16.966120]}" id="NCID0EGXAI" xlink:type="simple">16.96612, 54.70797</named-content>
                  </named-content>
                </td><td rowspan="1" colspan="1">coral rubble</td><td rowspan="1" colspan="1">3–5 m</td><td rowspan="1" colspan="1">Svetlana Maslakova, Gustav Paulay</td></tr><tr><td rowspan="1" colspan="1">
                  <bold>PP20</bold>
                </td><td rowspan="1" colspan="1">20 Jan 2020</td><td rowspan="1" colspan="1">Isla Pachequilla, Panamá, Panamá</td><td rowspan="1" colspan="1">
                  <named-content xmlns:xlink="http://www.w3.org/1999/xlink" content-type="dwc:verbatimCoordinates" xlink:type="simple">
                    <named-content content-type="geo-json" specific-use="{&#34;type&#34;:&#34;Point&#34;,&#34;coordinates&#34;:[-79.060500,8.672310]}" id="NCID0EIYAI" xlink:type="simple">8.67231, -79.0605</named-content>
                  </named-content>
                </td><td rowspan="1" colspan="1">coral rubble</td><td rowspan="1" colspan="1">5 m</td><td rowspan="1" colspan="1">Christina Ellison, Maycol Madrid</td></tr><tr><td rowspan="1" colspan="1">
                  <bold>PR</bold>
                </td><td rowspan="1" colspan="1">Aug 2011</td><td rowspan="1" colspan="1">Vieques, Puerto Rico</td><td rowspan="1" colspan="1">N/A</td><td rowspan="1" colspan="1">N/A</td><td rowspan="1" colspan="1">0–2 m</td><td rowspan="1" colspan="1">Megan Schwartz</td></tr></tbody></table></table-wrap></tp:treatment-sec></tp:taxon-treatment>
